# Supplementary material for: Genome of the Asian longhorned beetle (Anoplophora glabripennis), a globally significant invasive species, reveals key functional and evolutionary innovations at the beetle–plant interface
Source: Genome Biol. 2016 Nov 11;17:227. doi: 10.1186/s13059-016-1088-8 (PMC5105290; doi:10.1186/s13059-016-1088-8)
Supplement: Additional file 2: — Large supporting tables. (XLSX 344 kb) [file 13059_2016_1088_MOESM2_ESM.xlsx]

## Sheet: Table S5. Curation rules
Table S5. Descriptions of the conditions that need to be met for a curated gene, mRNA, exon, or CDS to be marked with an 'action type'. Action types are listed in the top row, and one or multiple conditions are given. For exon and CDS segments, only 'Add', 'Delete', 'Extend' and 'Reduce' are calculated; these statistics are only used to inform the category assignments of genes and mRNAs, and are …
Feature type	Add	Delete	Extend	Reduce	Modified within boundary coordinates	Merge (CDS)	Merge (UTR)	Split (CDS)	Split (UTR)
gene	1. No overlap between curated gene model and predicted gene set	1. Model marked for deletion by curator	1. Curated gene overlaps with only one predicted gene	1. Curated gene overlaps with only one predicted gene	1. Start/end coordinates of the curated gene are equal to start/end coordinates of the predicted gene	1. Child mRNAs meet mRNA merge conditions	1. Child mRNAs meet mRNA merge conditions	1. Child mRNAs meet mRNA split conditions	1. Child mRNAs meet mRNA split conditions
			2. end - start (curated) > end - start (predicted)	2. end - start (curated) < end - start (predicted)	2. mRNA meets 'internally modified' conditions
mRNA	1. No overlap between curated mRNA model and predicted gene set OR	1. Model marked for deletion by curator	1. Curated mRNA overlaps with only one predicted mRNA	1. Curated mRNA overlaps with only one predicted mRNA	1. Start/end coordinates of the curated mRNA are equal to start/end coordinates of the predicted mRNA	1. At least one CDS from each of two or more predicted mRNAs overlaps a CDS of the curated mRNA	1. At least one exon from each of two or more predicted mRNAs overlaps an exon of the curated mRNA	1. At least one CDS from each of two or more curated mRNAs overlaps a CDS of a predicted mRNA	1. At least one exon from each of two or more curated mRNAs overlaps an exon of a predicted mRNA
	2. Parent (gene) is added		2. end - start (curated) > end - start (predicted)	2. end - start (curated) < end - start (predicted)	2. Any changes with exons or CDS		2. One or more of the mRNAs only has UTR overlap	2. At least one overlapping mRNA must not be an isoform of the other overlapping mRNA(s)	2. One or more of the mRNAs only has UTR overlap
									3. At least one overlapping mRNA must not be an isoform of the other overlapping mRNA(s)
Exon*	1. No overlap between curated mRNA model and predicted gene set OR	1. # exons (curated) < # exons (predicted) in two overlapping mRNA models	1. end - start (curated) > end - start (predicted)	1. end - start (curated) < end - start (predicted)
	2. Parent (gene or mRNA) is added
CDS*	1. No overlap between curated mRNA model and predicted gene set OR	1. # CDS features (curated) < # CDS features (predicted) in two overlapping mRNA models	1. end - start (curated) > end - start (predicted)	1. end - start (curated) < end - start (predicted)
	2. Parent (gene or mRNA) is added

## Sheet: Table S6. Curated Genes 
Table S6. A summary of all curated genes, pseudogenes, mRNAs, and pseudogenic transcripts, and their curation actions.
Modification action	ID	Name	Symbol	Description	Feature type	Scaffold	Start coord.	End coord.	Direction	Cross-References	Notes
no structural change;	AGLA000008	AGLA000008	NA	NA	gene	Scaffold1	261735	268827	-	NA	NA
no structural change;	AGLA000008-RA	Cuticular Protein CPAP1 1	CPAP1-1	NA	mRNA	Scaffold1	261735	268827	-	NA	NA
reduced;	AGLA000009	AGLA000009	NA	NA	gene	Scaffold1	378543	394174	+	NA	NA
reduced;	AGLA000009-RA	CYP12T6	NA	NA	mRNA	Scaffold1	378543	394174	+	NA	Data source for annotation:50%25 to CYP12H1 Tribolium and 84%25 to AGLA011608-PA,Note to curator:Complete protein
no structural change;	AGLA000010	AGLA000010	NA	NA	gene	Scaffold1	414010	432785	-	NA	NA
no structural change;	AGLA000010-RA	Cuticular Protein CPAP1 2	CPAP1 2	NA	mRNA	Scaffold1	414010	432785	-	NA	NA
extended;	AGLA000015	AGLA000015	NA	NA	gene	Scaffold1	511087	512828	+	NA	NA
extended;	AGLA000015-RA	Prune	NA	NA	mRNA	Scaffold1	511087	512828	+	RefSeq:NP_476684.1	Annotation type: Modify an existing gene model,Result of:extend to stop codon,Data source for annotation:Homology to Drosophila melanogaster Prune
no structural change;	AGLA000029	AGLA000029	NA	NA	gene	Scaffold1	1008107	1008938	-	NA	NA
no structural change;	AGLA000029-RA	Cuticular Protein RR-2 1	CPR RR-2 1	NA	mRNA	Scaffold1	1008107	1008938	-	NA	NA
no structural change;	AGLA000030	AGLA000030	NA	NA	gene	Scaffold1	1044367	1044869	-	NA	NA
no structural change;	AGLA000030-RA	Cuticular Protein RR-2 2	CPR RR-2 2	NA	mRNA	Scaffold1	1044367	1044869	-	NA	NA
reduced;	AGLA000036	Ionotropic receptor 101	Ir101	NA	gene	Scaffold1	1322430	1324469	+	NA	NA
reduced;	AGLA000036-RA	Ionotropic receptor 101	Ir101	NA	mRNA	Scaffold1	1322430	1324469	+	NA	Annotation type: Modify an existing gene model
no structural change;	AGLA000037	Gustatory receptor 58	Gr58	NA	gene	Scaffold1	1332165	1333399	+	NA	NA
no structural change;	AGLA000037-RA	Gustatory receptor 58	Gr58	NA	mRNA	Scaffold1	1332165	1333399	+	NA	Annotation type: Approve an existing gene model
extended;	AGLA000044	AGLA000044	NA	NA	gene	Scaffold1	1427048	1427954	+	NA	NA
extended;	AGLA000044-RA	ribosomal protein S6	rpS6	ribosomal protein S6	mRNA	Scaffold1	1427048	1427954	+	NA	Annotation type: Modify an existing gene model,Added 5'UTR,Data source for annotation: RNAseq,Annotation type: Add a gene symbol,Annotation type: Add a gene description
extended;	AGLA000055	Gustatory receptor 65	Gr65	NA	gene	Scaffold1	1570438	1571640	+	NA	NA
extended;	AGLA000055-RA	Gustatory receptor 65	Gr65	NA	mRNA	Scaffold1	1570438	1571640	+	NA	Annotation type: Modify an existing gene model
reduced;	AGLA000058	Gustatory receptor 67	Gr67	NA	gene	Scaffold1	1582831	1586866	-	NA	NA
reduced;	AGLA000058-RA	Gustatory receptor 67	Gr67	NA	mRNA	Scaffold1	1582831	1586866	-	NA	Annotation type: Modify an existing gene model
no structural change;	AGLA000059	Gustatory receptor 68	Gr68	NA	gene	Scaffold1	1588743	1590205	-	NA	NA
no structural change;	AGLA000059-RA	Gustatory receptor 68	Gr68	NA	mRNA	Scaffold1	1588743	1590205	-	NA	Annotation type: Approve an existing gene model
extended;	AGLA000063	Gustatory receptor 69	Gr69	NA	gene	Scaffold1	1620550	1623530	+	NA	NA
extended;	AGLA000063-RA	Gustatory receptor 69	Gr69	NA	mRNA	Scaffold1	1620550	1623530	+	NA	Annotation type: Modify an existing gene model
extended;	AGLA000068	AGLA000068	NA	NA	gene	Scaffold1	1714746	1727063	-	NA	NA
extended;	AGLA000068-RA	Alanine aminopeptidase protein 5	APN-5	NA	mRNA	Scaffold1	1714746	1727063	-	InterPro:IPR001930	Annotation type: Modify an existing gene model,Result of: Adding four exons to the gene model,Added 5'UTR,Added 3'UTR,Data source for annotation: RNA-SEQ from larval midgut.
extended;	AGLA000070	AGLA000070	NA	NA	gene	Scaffold1	1744402	1752505	-	NA	NA
extended;	AGLA000070-RA	Alanine aminopeptidase protein 13	APN-13	NA	mRNA	Scaffold1	1744402	1752505	-	InterPro:IPR001930	Annotation type: Modify an existing gene model,Result of: Adding an exon to the gene model,Added 5'UTR,Data source for annotation: RNA-SEQ data from larval midgut.
reduced;	AGLA000073	AGLA000073	NA	NA	gene	Scaffold1	1775856	1786056	-	NA	NA
reduced;	AGLA000073-RA	Alanine aminopeptidase protein 7	APN-7	NA	mRNA	Scaffold1	1775856	1786056	-	InterPro:IPR001930	Annotation type: Modify an existing gene model,Result of: Adding several exons exon to the gene model,Result of: Removing several exon from the gene model,Added 5'UTR,Added 3'UTR,Data source for annotation: RNA-SEQ data from larval midgut.,Note to curator: Presence of a non-canonical splicing donor site (GC instead of GT).
extended;	AGLA000075	AGLA000075	NA	NA	gene	Scaffold1	1817619	1832779	-	NA	NA
extended;	AGLA000075-RA	Alanine aminopeptidase protein 2	APN-2	NA	mRNA	Scaffold1	1817619	1832779	-	InterPro:IPR001930	Annotation type: Modify an existing gene model,Result of: Adding an exon to the gene model,Result of: Removing an exon from the gene model,Added 5'UTR,Added 3'UTR,Data source for annotation: RNA-SEQ from larval midgut.
reduced;	AGLA000076	AGLA000076	NA	NA	gene	Scaffold1	1866416	1880937	-	NA	NA
reduced;	AGLA000076-RA	Alanine aminopeptidase protein 1	APN-1	NA	mRNA	Scaffold1	1866416	1880937	-	InterPro:IPR001930	Annotation type: Modify an existing gene model,Result of: Splitting a gene model. Original gene model ID: AglaTmpM000076-RA,Result of: Adding an exon to the gene model,Result of: Removing an exon from the gene model,Added 5'UTR,Added 3'UTR,Data source for annotation: RNA-SEQ data from larval gut.
reduced;	AGLA000078	AGLA000078	NA	NA	gene	Scaffold1	1920174	1934126	-	NA	NA
reduced;	AGLA000078-RA	Alanine aminopeptidase protein 4	APN-4	NA	mRNA	Scaffold1	1920174	1934126	-	InterPro:IPR001930	Annotation type: Modify an existing gene model,Added 5'UTR,Added 3'UTR,Data source for annotation: RNA-SEQ data from larval midgut.
modified within boundary coordinates;	AGLA000111	AGLA000111	Gr75	NA	gene	Scaffold1	2765768	2767086	-	NA	NA
modified within boundary coordinates;	AGLA000111-RA	Gustatory receptor 75	Gr75	NA	mRNA	Scaffold1	2765768	2767086	-	NA	Annotation type: Modify an existing gene model
extended;	AGLA000112	Gustatory receptor 77	Gr77	NA	gene	Scaffold1	2776872	2780990	+	NA	NA
extended;	AGLA000112-RA	Gustatory receptor 77	Gr77	NA	mRNA	Scaffold1	2776872	2780990	+	NA	Annotation type: Modify an existing gene model
reduced;	AGLA000113	Gustatory receptor 78	Gr78	NA	gene	Scaffold1	2784067	2785815	+	NA	NA
reduced;	AGLA000113-RA	Gustatory receptor 78	Gr78	NA	mRNA	Scaffold1	2784067	2785815	+	NA	Annotation type: Modify an existing gene model
reduced;	AGLA000115	Gustatory receptor 80	Gr80	NA	gene	Scaffold1	2795598	2797005	-	NA	NA
reduced;	AGLA000115-RA	Gustatory receptor 80	Gr80	NA	mRNA	Scaffold1	2795598	2797005	-	NA	Annotation type: Modify an existing gene model
extended;	AGLA000124	Ionotropic receptor 25a	Ir25a	NA	gene	Scaffold1	2992828	2998684	-	NA	NA
extended;	AGLA000124-RA	Ionotropic receptor 25a	Ir25a	NA	mRNA	Scaffold1	2992828	2998684	-	NA	Annotation type: Modify an existing gene model
no structural change;	AGLA000177	AGLA000177	NA	NA	gene	Scaffold1	4567948	4579907	-	NA	NA
no structural change;	AGLA000177-RA	Cuticular Protein CPAP1 3	CPAP1 3	NA	mRNA	Scaffold1	4567948	4579907	-	NA	NA
modified within boundary coordinates;reduced;	AGLA000194	AGLA000194	NA	NA	gene	Scaffold1	4919392	4924675	+	NA	NA
modified within boundary coordinates;	AGLA000194-RA	similar to serpin 3a isoform A	SERPIN	similar to serpin 3a isoform A	mRNA	Scaffold1	4919392	4924675	+	NA	Annotation type: Modify an existing gene model,Result of:Elongating an exon in the model based on evidence from 1:CUFF.216.2 and XP_969874.1,Annotation type: Add a gene description,Data source for annotation:XP_969874.1 and 1:CUFF.216.2
reduced;	AGLA000194-RB	similar to serpin 3a isoform B	NA	NA	mRNA	Scaffold1	4919392	4924002	+	NA	Annotation type: Modify an existing gene model,Annotation type: Add a gene description,Data source for annotation:1:CUFF.216.1,Result of:Elongating an exon in the model based on evidence from 1:CUFF.216.1 and XP_969874.1
reduced;split-CDS;	AGLA000200	AGLA000200	Ir75g	NA	gene	Scaffold1	5481011	5487700	-	NA	NA
reduced;split-CDS;	AGLA000200-RG	Ionotropic receptor 75g	Ir75g	NA	mRNA	Scaffold1	5481011	5487700	-	NA	Annotation type: Modify an existing gene model
extended;	AGLA000205	AGLA000205	NA	NA	gene	Scaffold32	141493	174566	+	NA	NA
extended;	AGLA000205-RA	Insulin receptor	INSR	insulin receptor	mRNA	Scaffold32	141493	174566	+	NA	Data source for annotation:AAC47458,Annotation type: Modify an existing gene model,Added 3'UTR,Annotation type: Add a gene symbol,Data source for annotation:1:CUFF.11870.1
no structural change;	AGLA000325	AGLA000325	NA	NA	gene	Scaffold32	2251311	2262130	+	NA	NA
no structural change;	AGLA000325-RA	similar to capicua	NA	similar to capicua transcription factor	mRNA	Scaffold32	2251311	2262130	+	NA	Annotation type: Approve an existing gene model,Annotation type: Add a gene description,Data source for annotation: 1:CUFF.11996.1
no structural change;	AGLA000326	snake paralog 1	snk-P1	serine protease	gene	Scaffold32	2263814	2268780	+	NA	NA
no structural change;	AGLA000326-RA	snake parlaog 1	snk-P1	NA	mRNA	Scaffold32	2263814	2268780	+	NA	NA
no structural change;	AGLA000341	AGLA000341	NA	NA	gene	Scaffold32	2597658	2599611	-	NA	NA
no structural change;	AGLA000341-RA	DnaJ-like protein	DnaJ	DnaJ domain containing protein	mRNA	Scaffold32	2597658	2599611	-	NA	Annotation type: Approve an existing gene model,Annotation type: Add a gene symbol,Annotation type: Add a gene description
no structural change;	AGLA000426	AGLA000426	NA	NA	gene	Scaffold32	4328906	4334087	+	NA	NA
no structural change;	AGLA000426-RA	cytochrome P450 315a1	CYP315A1	cytochrome P450 315a1	mRNA	Scaffold32	4328906	4334087	+	NA	Annotation type: Approve an existing gene model,Data source for annotation:1:CUFF.12108.1 and RNAseq,Annotation type: Add a gene symbol,Annotation type: Add a gene description
no structural change;	AGLA000433	cactus2	cact2	i kappa B	gene	Scaffold32	4388764	4398095	+	NA	Interestingly next to Dorsal ortholog,likely incomplete
no structural change;	AGLA000433-RA	cactus2	cact2	NA	mRNA	Scaffold32	4388764	4398095	+	NA	NA
no structural change;	AGLA000434	Dorsal-2	Dl-PB	second dorsal paralog	gene	Scaffold32	4400976	4405208	+	NA	NA
no structural change;	AGLA000434-RA	Dorsal paralog B	Dl-PB	NA	mRNA	Scaffold32	4400976	4405208	+	NA	NA
no structural change;	AGLA000611	spaetzle-paralog A	spz-PA	Toll ligand	gene	Scaffold39	1798016	1798759	+	NA	Likely partial,Top hit with Dm spz
no structural change;	AGLA000611-RA	spaetzle-paralog A	spz-PA	NA	mRNA	Scaffold39	1798016	1798759	+	NA	NA
reduced;	AGLA000615	pelle paralog A	pll-PA	Toll pathway	gene	Scaffold39	2107084	2109041	+	flybase:FBgn0010441	split from previous AGla v0.5.3 prediction
reduced;	AGLA000615-RA	pelle paralog A	pll-PA	NA	mRNA	Scaffold39	2107084	2109041	+	NA	NA
no structural change;	AGLA000630	Brinker	Brk	NA	gene	Scaffold39	2362293	2363492	+	NA	NA
no structural change;	AGLA000630-RA	AGLA000630-RA	NA	NA	mRNA	Scaffold39	2362293	2363492	+	NA	NA
reduced;	AGLA000662	Gustatory receptor 91	Gr91	NA	gene	Scaffold39	2678696	2680524	+	NA	NA
reduced;	AGLA000662-RA	Gustatory receptor 91	Gr91	NA	mRNA	Scaffold39	2678696	2680524	+	NA	Annotation type: Add a new gene model not existing in gene set
no structural change;	AGLA000665	maelstrom	mael	piRNA germline gene	gene	Scaffold39	2732129	2739385	-	NA	Accepted prediction as is
no structural change;	AGLA000665-RA	maelstrom	mael	NA	mRNA	Scaffold39	2732129	2739385	-	NA	NA
reduced;	AGLA000729	AGLA000729	NA	NA	gene	Scaffold39	3887788	3891564	-	NA	NA
reduced;	AGLA000729-RA	CYP413B1	NA	NA	mRNA	Scaffold39	3887788	3891564	-	NA	Data source for annotation:47%25 TO 413A1 Leptinotarsa decemlineata ,Note to curator:Complete protein,Note to curator:abberant Heme signature in both sequences%2C E instead of C,Note to curator:No CYS at heme
extended;	AGLA000750	AGLA000750	NA	NA	gene	Scaffold20	400371	401127	-	NA	NA
extended;	AGLA000750-RA	Small heat shock protein	smHSP	Small heat shock protein	mRNA	Scaffold20	400371	401127	-	NA	Annotation type: Modify an existing gene model,Added 5'UTR,Added 3'UTR,Annotation type: Add a gene symbol,Data source for annotation:XP_973378
merge-UTR;	AGLA000758	AGLA000758	NA	NA	gene	Scaffold20	835254	871221	+	NA	NA
merge-UTR;	AGLA000758-RA	Insulin receptor	INSR	Insulin receptor	mRNA	Scaffold20	835254	871221	+	NA	Annotation type: Modify an existing gene model,Annotation type: Add a gene symbol,Result of: Splitting a gene model. Original gene model ID:AglaTmpM000758-RA,Data source for annotation:AAC47458
merge-UTR;	AGLA000918	AGLA000918	NA	NA	gene	Scaffold6	2476617	2521800	+	NA	NA
merge-UTR;	AGLA000918-RA	HR3	HR3	Hormone Receptor 3	mRNA	Scaffold6	2476617	2521800	+	NA	NA
no structural change;	AGLA000998	nanos	nos	NA	gene	Scaffold4	2612473	2617663	-	NA	NA
no structural change;	AGLA000998-RA	nanos	nos	NA	mRNA	Scaffold4	2612473	2617663	-	NA	NA
extended;	AGLA001048	AGLA001048	NA	NA	gene	Scaffold3	2669015	2683443	+	NA	NA
extended;	AGLA001048-RA	Ecdysone receptor	EcR	Ecdysone receptor	mRNA	Scaffold3	2669015	2683443	+	NA	Annotation type: Approve an existing gene model,Data source for annotation: AB211192
modified within boundary coordinates;reduced;	AGLA001049	AGLA001049	NA	NA	gene	Scaffold3	2692644	2784406	+	NA	NA
modified within boundary coordinates;	AGLA001049-RA	DnaJ-like protein isoform A	DnaJ	DnaJ domain containing protein	mRNA	Scaffold3	2692644	2784406	+	NA	Annotation type: Modify an existing gene model,Result of: Removing an exon from the gene model,Data source for annotation:XP_967556
reduced;	AGLA001049-RB	DnaJ-like protein isoform B	DnaJ	DnaJ domain containing protein	mRNA	Scaffold3	2705116	2784406	+	NA	Annotation type: Approve an existing gene model,Data source for annotation:XP_967556
extended;	AGLA001058	AGLA001058	NA	NA	gene	Scaffold5	1237742	1242258	+	NA	NA
extended;	AGLA001058-RA	odorant binding protein 31	Agla OBP31	NA	mRNA	Scaffold5	1237742	1242258	+	NA	Annotation type: Modify an existing gene model,Result of: Adding an exon to the gene model,Result of: Removing an exon from the gene model,Data source for annotation: homology to Tribolium castaneum OBPs,Note to curator: First exon is missing
reduced;	AGLA001100	AGLA001100	NA	NA	gene	Scaffold16	95473	102668	+	NA	NA
reduced;	AGLA001100-RA	odorant receptor 18	Agla Or18	NA	mRNA	Scaffold16	95473	102668	+	NA	Annotation type: Modify an existing gene model,Result of: Adding an exon to the gene model,Data source for annotation: homology to odorant receptor transcript from Megacyllene caryae,Note to curator: missing small first exon%2C could not be identified without transcript data
extended;	AGLA001101	AGLA001101	NA	NA	gene	Scaffold16	104324	117416	-	NA	NA
extended;	AGLA001101-RA	odorant receptor 20	Agla Or20	NA	mRNA	Scaffold16	104324	117416	-	NA	Annotation type: Add a new gene model not existing in gene set,Data source for annotation: homology to odorant receptor transcript from Megacyllene caryae,Note to curator: 5' of exon 4 is truncated by run of Ns,Note to curator: missing small first exon%2C could not be identified without transcript data
reduced;	AGLA001102	AGLA001102	NA	NA	gene	Scaffold16	121622	127775	-	NA	NA
reduced;	AGLA001102-RA	odorant receptor 19	Agla Or19	NA	mRNA	Scaffold16	121622	127775	-	NA	Annotation type: Modify an existing gene model,Result of: Merging of exons,Data source for annotation: homology to odorant receptor transcript from Megacyllene caryae
no structural change;	AGLA001129	AGLA001129	NA	NA	gene	Scaffold16	753896	763221	+	NA	NA
no structural change;	AGLA001129-RA	NR2C1	NR2C1	Nuclear receptor	mRNA	Scaffold16	753896	763221	+	NA	NA
no structural change;	AGLA001153	maverick	mav	bmp ligand	gene	Scaffold16	1427926	1457062	-	NA	NA
no structural change;	AGLA001153-RA	AGLA001153-RA	NA	NA	mRNA	Scaffold16	1427926	1457062	-	NA	NA
no structural change;	AGLA001167	AGLA001167	NA	NA	gene	Scaffold16	1908528	1910778	-	NA	NA
no structural change;	AGLA001167-RA	CYP307A2	NA	NA	mRNA	Scaffold16	1908528	1910778	-	NA	Data source for annotation:75%25 to CYP307A2 %3D old CYP307A1 Tribolium castaneum ,Note to curator:Complete protein
no structural change;	AGLA001172	AGLA001172	NA	NA	gene	Scaffold16	2161808	2164911	+	NA	NA
no structural change;	AGLA001172-RA	AGLA001172-RA	NA	NA	mRNA	Scaffold16	2161808	2164911	+	NA	NA
no structural change;	AGLA001230	AGLA001230	NA	NA	gene	Scaffold7	2125785	2128014	-	NA	NA
no structural change;	AGLA001230-RA	odorant receptor 28	Agla Or28	NA	mRNA	Scaffold7	2125785	2128014	-	NA	Annotation type: Approve an existing gene model
no structural change;	AGLA001322	AGLA001322	NA	NA	gene	Scaffold46	318703	324650	-	NA	NA
no structural change;	AGLA001322-RA	heat shock 70 kDa protein	HSP70	heat shock 70 kDa protein	mRNA	Scaffold46	318703	324650	-	NA	Annotation type: Approve an existing gene model,Annotation type: Add a gene symbol,Annotation type: Add a gene description,Data source for annotation: AAG01177.2
no structural change;	AGLA001405	AGLA001405	NA	NA	gene	Scaffold46	2150162	2154741	-	NA	NA
no structural change;	AGLA001405-RA	5-aminoimidazole-4-carboxamide ribonucleotide formyltransferase/IMP cyclohydrolase	purH	5-aminoimidazole-4-carboxamide ribonucleotide formyltransferase/IMP cyclohydrolase	mRNA	Scaffold46	2150162	2154741	-	NA	Annotation type: Approve an existing gene model,Annotation type: Add a gene symbol,Annotation type: Add a gene description,Data source for annotation: GenBank: AAQ63487.1
no structural change;	AGLA001488	AGLA001488	NA	NA	gene	Scaffold286	1120404	1129257	+	NA	NA
no structural change;	AGLA001488-RA	Catalase	CAT	Catalase-like	mRNA	Scaffold286	1120404	1129257	+	NA	Annotation type: Approve an existing gene model,Annotation type: Add a gene symbol,Annotation type: Add a gene description,Data source for annotation: AAF49228.1
no structural change;	AGLA001601	AGLA001601	NA	NA	gene	Scaffold12	71613	74834	+	NA	NA
no structural change;	AGLA001601-RA	Cuticular Protein RR-2 3	CPR RR-2 3	NA	mRNA	Scaffold12	71613	74834	+	NA	NA
no structural change;	AGLA001602	AGLA001602	NA	NA	gene	Scaffold12	80247	81785	+	NA	NA
no structural change;	AGLA001602-RA	Cuticular Protein RR-2 4	CPR RR-2 4	NA	mRNA	Scaffold12	80247	81785	+	NA	NA
no structural change;	AGLA001603	AGLA001603	NA	NA	gene	Scaffold12	84056	89649	-	NA	NA
no structural change;	AGLA001603-RA	Cuticular Protein RR-2 5	CPR RR-2 5	NA	mRNA	Scaffold12	84056	89649	-	NA	NA
extended;	AGLA001604	AGLA001604	NA	NA	gene	Scaffold12	97223	100887	+	NA	NA
extended;	AGLA001604-RA	Cuticular Protein RR-2 6	CPR RR-2 6	NA	mRNA	Scaffold12	97223	100887	+	NA	NA
no structural change;	AGLA001605	AGLA001605	NA	NA	gene	Scaffold12	112402	114598	+	NA	NA
no structural change;	AGLA001605-RA	Cuticular Protein RR-2 7	CPR RR-2 7	NA	mRNA	Scaffold12	112402	114598	+	NA	NA
no structural change;	AGLA001608	AGLA001608	NA	NA	gene	Scaffold12	133817	135865	-	NA	NA
no structural change;	AGLA001608-RA	Cuticular Protein RR-2 8	CPR RR-2 8	NA	mRNA	Scaffold12	133817	135865	-	NA	NA
no structural change;	AGLA001609	AGLA001609	NA	NA	gene	Scaffold12	139814	140806	+	NA	NA
no structural change;	AGLA001609-RA	Cuticular Protein RR-2 9	CPR RR-2 9	NA	mRNA	Scaffold12	139814	140806	+	NA	NA
no structural change;	AGLA001610	AGLA001610	NA	NA	gene	Scaffold12	154106	155009	+	NA	NA
no structural change;	AGLA001610-RA	Cuticular Protein RR-2 10	CPR RR-2 10	NA	mRNA	Scaffold12	154106	155009	+	NA	NA
no structural change;	AGLA001612	AGLA001612	NA	NA	gene	Scaffold12	186744	187172	+	NA	NA
no structural change;	AGLA001612-RA	Cuticular Protein RR-2 11	CPR RR-2 11	NA	mRNA	Scaffold12	186744	187172	+	NA	NA
reduced;	AGLA001615	AGLA001615	NA	NA	gene	Scaffold12	608723	615311	+	NA	NA
reduced;	AGLA001615-RA	odorant receptor 13	Agla Or13	NA	mRNA	Scaffold12	608723	615311	+	NA	Annotation type: Modify an existing gene model,Result of: Adding an exon to the gene model,Result of: Adjusting exon splice sites,Data source for annotation: homology to odorant receptor transcript from Megacyllene caryae
modified within boundary coordinates;	AGLA001616	AGLA001616	NA	NA	gene	Scaffold12	618265	620376	+	NA	NA
modified within boundary coordinates;	AGLA001616-RA	odorant receptor 14	Agla Or14	NA	mRNA	Scaffold12	618265	620376	+	NA	Annotation type: Modify an existing gene model,Result of: Adding an exon to the gene model,Result of: Adjusting exon splice site,Data source for annotation: homology to odorant receptor transcript from Megacyllene caryae
extended;	AGLA001624	AGLA001624	NA	NA	gene	Scaffold12	781251	786681	+	NA	NA
extended;	AGLA001624-RA	odorant receptor 8	Agla Or8	NA	mRNA	Scaffold12	781251	786681	+	NA	Annotation type: Modify an existing gene model,Result of: Adding an exon to the gene model,Result of: Removing an exon from the gene model,Data source for annotation: homology to odorant receptor transcript from Megacyllene caryae,Note to curator: Noncanonical splice site (GC) in exon 6
no structural change;	AGLA001662	AGLA001662	NA	NA	gene	Scaffold10	1474735	1497819	+	NA	NA
no structural change;	AGLA001662-RA	heat shock 70 kDa protein	HSP70	heat shock 70 kDa protein	mRNA	Scaffold10	1474735	1497819	+	NA	Annotation type: Approve an existing gene model,Annotation type: Add a gene symbol,Annotation type: Add a gene description,Data source for annotation :AAG01177.2
no structural change;	AGLA001739	easter paralog 1	ea-P1	NA	gene	Scaffold38	1716724	1734596	+	NA	NA
no structural change;	AGLA001739-RA	easter	ea-P1	NA	mRNA	Scaffold38	1716724	1734596	+	NA	NA
extended;	AGLA001740	AGLA001740	NA	NA	gene	Scaffold38	1721849	1728420	-	NA	NA
extended;	AGLA001740-RA	odorant receptor 16	Agla Or16	NA	mRNA	Scaffold38	1721849	1728420	-	NA	Annotation type: Modify an existing gene model,Result of: Adding an exon to the gene model,Result of: Adjusting exon splice sites,Data source for annotation: homology to odorant receptor transcript from Megacyllene caryae
no structural change;	AGLA001741	easter paralog 2	ea-P2	serine protease upstream of spz	gene	Scaffold38	1742355	1752580	+	NA	NA
no structural change;	AGLA001741-RA	easter paralog 2	ea-P2	NA	mRNA	Scaffold38	1742355	1752580	+	NA	NA
no structural change;	AGLA001762	hunchback	hb	NA	gene	Scaffold19	307841	310917	-	NA	NA
no structural change;	AGLA001762-RA	AGLA001762-RA	NA	NA	mRNA	Scaffold19	307841	310917	-	NA	NA
merge-UTR;	AGLA001806	AGLA001806	NA	NA	gene	Scaffold9	1471224	1485074	+	NA	NA
merge-UTR;	AGLA001806-RA	HR96	HR96	Nuclear REceptor	mRNA	Scaffold9	1471224	1485074	+	NA	NA
extended;	AGLA001812	AGLA001812	NA	NA	gene	Scaffold9	1554282	1562986	+	NA	NA
extended;	AGLA001812-RA	Glycoside hydrolase family 1 protein 21	GH1-21	putative beta-glucosidase	mRNA	Scaffold9	1554282	1562986	+	InterPro:IPR001360	Annotation type: Modify an existing gene model,Result of: Adding an exon to the gene model,Added 5'UTR,Added 3'UTR,Data source for annotation: RNA-SEQ from larval gut.
modified within boundary coordinates;	AGLA001835	Agla-Abdominal-B	Agla-Abd-B	NA	gene	Scaffold64	128442	142038	+	NA	NA
modified within boundary coordinates;	AGLA001835-RA	Agla-Abdominal-B-RA	Agla-Abd-B	NA	mRNA	Scaffold64	128442	142038	+	REfSeq Tcas:NP_001034519.1	Data source for annotation: AglaTmpM001835-RA,Annotation type: Modify an existing gene model,Annotation type: Change translation start site
modified within boundary coordinates;	AGLA001835-RB	Agla-Abdominal-B-RB	Agla-Abd-B	NA	mRNA	Scaffold64	128442	142038	+	REfSeq Tcas:NP_001034519.1	Data source for annotation: AglaTmpM001835-RA,Annotation type: Modify an existing gene model,Annotation type: Change translation start site,Note to curator: This seems to be an isoform similar to Triboliums's predicted isoform X1 (XP_008201244.1). There is good RNA-seq support for it.
extended;	AGLA001850	Agla-Ultrabithorax	Agla-Ubx	NA	gene	Scaffold64	1222387	1434801	+	NA	NA
extended;	AGLA001850-RA	Agla-Ultrabithorax	Agla-Ubx	NA	mRNA	Scaffold64	1222387	1434801	+	RefSeq Tcas:|NP_001034497.1	Result of: Merging of two or more gene models. Gene involved in merge: Joined the second blast hit around position 1434508 with model AglaTmpA001850-RA,Result of: Removing an exon from the gene model,Annotation type: Add a new gene model not existing in gene set%2C based on blast hit from Tcas Ubx
modified within boundary coordinates;	AGLA001889	AGLA001889	NA	NA	gene	Scaffold17	766224	771046	-	NA	NA
modified within boundary coordinates;	AGLA001889-RA	Cuticular Protein CPF 1	CPF 1	NA	mRNA	Scaffold17	766224	771046	-	NA	NA
no structural change;	AGLA001900	AGLA001900	NA	NA	gene	Scaffold17	1196428	1203057	-	NA	NA
no structural change;	AGLA001900-RA	similar to DnaJ homolog subfamily A member 1	DnaJ	similar to DnaJ homolog subfamily A member 1	mRNA	Scaffold17	1196428	1203057	-	NA	Annotation type: Approve an existing gene model,Annotation type: Add a gene symbol,Annotation type: Add a gene description
extended;	AGLA001902	AGLA001902	NA	NA	gene	Scaffold17	1208281	1209139	-	NA	NA
extended;	AGLA001902-RA	Small heat shock protein	smHSP	Small heat shock protein	mRNA	Scaffold17	1208281	1209139	-	NA	Annotation type: Modify an existing gene model,Added 5'UTR,Added 3'UTR,Annotation type: Add a gene symbol,Data source for annotation:XP_973378
no structural change;	AGLA001944	buttonhead	btd	gap gene	gene	Scaffold83	651776	652699	-	NA	NA
no structural change;	AGLA001944-RA	buttonhead	btd	NA	mRNA	Scaffold83	651776	652699	-	NA	NA
merge-UTR;	AGLA001965	AGLA001965	NA	NA	gene	Scaffold83	1379187	1384743	-	NA	NA
merge-UTR;	AGLA001965-RA	E75	E75	Nuclear Recpetor	mRNA	Scaffold83	1379187	1384743	-	NA	NA
modified within boundary coordinates;	AGLA001978	AGLA001978	NA	NA	gene	Scaffold83	1909666	1922965	+	NA	NA
modified within boundary coordinates;	AGLA001978-RA	CYP4Q26	NA	NA	mRNA	Scaffold83	1909666	1922965	+	NA	Note to curator:Complete Protein,Data source for annotation:52%25 TO CYP4Q4 Tribolium
extended;	AGLA001984	AGLA001984	NA	NA	gene	Scaffold83	1992163	2000807	+	NA	NA
extended;	AGLA001984-RA	CYP4Q31	NA	NA	mRNA	Scaffold83	1992163	2000807	+	NA	Data source for annotation:56%25 TO CYP4Q4 Tribolium,Note to curator:Complete protein
merge-UTR;	AGLA002007	AGLA002007	NA	NA	gene	Scaffold404	485819	534784	-	NA	NA
merge-UTR;	AGLA002007-RA	E78C	E78	Nuclear Receptor	mRNA	Scaffold404	485819	534784	-	NA	NA
no structural change;	AGLA002039	scratch	NA	neuronal transcription factor	gene	Scaffold404	1208134	1211065	+	NA	NA
no structural change;	AGLA002039-RA	scratch	NA	NA	mRNA	Scaffold404	1208134	1211065	+	NA	NA
extended;	AGLA002092	AGLA002092	NA	NA	gene	Scaffold244	345507	352953	-	NA	NA
extended;	AGLA002092-RA	Glycoside hydrolase family 31 protein 5	GH31-5	putative alpha-glucosidase	mRNA	Scaffold244	345507	352953	-	InterPro:IPR000322	Annotation type: Modify an existing gene model,Result of: Adding an exon to the gene model,Added 5'UTR,Data source for annotation: RNA-SEQ data from larval midgut.
extended;	AGLA002269	empty spiracle	ems	gap gene (head)	gene	Scaffold15	254697	261788	-	NA	possilby partial
extended;	AGLA002269-RA	empty spiracles	ems	NA	mRNA	Scaffold15	254697	261788	-	NA	NA
extended;	AGLA002349	AGLA002349	NA	NA	gene	Scaffold186	1257623	1259087	+	NA	NA
extended;	AGLA002349-RA	Glycoside hydrolase family 28 protein 10	GH28-10	NA	mRNA	Scaffold186	1257623	1259087	+	PMID:24304644,InterPro:IPR000743	Added 5'UTR including an intron based on RNA-SEQ data generated from Anoplophora larval gut (see Pubmed ID above). The splice acceptor site is not a AG but a TG (non-canonical splice site) which is supported by the RNA-SEQ data of larval gut as well.
extended;	AGLA002350	AGLA002350	NA	NA	gene	Scaffold186	1269049	1270500	+	NA	NA
extended;	AGLA002350-RA	Glycoside hydrolase family 28 protein 11	GH28-11	NA	mRNA	Scaffold186	1269049	1270500	+	InterPro:IPR000743	Added 5'UTR including an intron based on RNA-SEQ data generated from female Anoplophora.,Added 3'UTR based on RNA-SEQ data generated from female Anoplophora.
extended;	AGLA002351	AGLA002351	NA	NA	gene	Scaffold186	1273446	1274470	+	NA	NA
extended;	AGLA002351-RA	Glycoside hydrolase family 5 protein 4	GH5-4	cellulase	mRNA	Scaffold186	1273446	1274470	+	PMID:24304644,PMID:24657889,InterPro:IPR001547	Added 5'UTR and 3'UTR based on RNA-SEQ data generated from Anoplophora larval gut (see Pubmed ID above).,The description is "cellulase" based on enzymatic activity of the product of the orthologous gene in another cerambycid species.
extended;	AGLA002352	AGLA002352	NA	NA	gene	Scaffold186	1281298	1282343	+	NA	NA
extended;	AGLA002352-RA	Glycoside hydrolase family 5 protein 2	GH5-2	cellulase	mRNA	Scaffold186	1281298	1282343	+	PMID:24304644,PMID:24657889,InterPro:IPR001547	Added 5'UTR and 3'UTR based on RNA-SEQ data generated from Anoplophora larval gut (see Pubmed ID above).,The product of the orthologous gene in another cerambyd species shows enzymatic activity on cellulose polymer and on cellulose oligomers and is therefore named as "cellulase" in the description.
extended;	AGLA002353	AGLA002353	NA	NA	gene	Scaffold186	1284276	1285302	-	NA	NA
extended;	AGLA002353-RA	Glycoside hydrolase family 5 protein 1	GH5-1	endo-beta-1%2C4-xylanase	mRNA	Scaffold186	1284276	1285302	-	PMID:24304644,PMID:24657889,InterPro:IPR001547	Added 5'UTR and 3'UTR to the gene model based on RNA-SEQ data generated from Anoplophora larval gut (see Pubmed ID above),The description is based on the enzymatic activity of the product of the orthologous gene in another cerambycid beetle (see Pubmed ID above).
extended;	AGLA002354	AGLA002354	NA	NA	gene	Scaffold186	1289148	1290198	+	NA	NA
extended;	AGLA002354-RA	Glycoside hydrolase family 5 protein 3	GH5-3	cellulase	mRNA	Scaffold186	1289148	1290198	+	PMID:24304644,PMID:24657889,InterPro:IPR001547	Added 5'UTR and 3'UTR based on RNA-SEQ data generated from Anoplophora larval gut (see Pubmed ID above).,Description is "cellulase" based on the enzymatic activity of the product of the orthologous gene in another cerambycid species.
no structural change;	AGLA002355	Medea	NA	NA	gene	Scaffold186	1297037	1301774	-	NA	NA
no structural change;	AGLA002355-RA	NA	NA	partial Medea 2?	mRNA	Scaffold186	1297037	1301774	-	NA	Reverse BLAST back to Dm-Med%2C but too small (210 vs. 771 AA)%2C perhaps partial model. ,Annotation type: Add a gene description
extended;	AGLA002370	AGLA002370	NA	NA	gene	Scaffold186	1592078	1595480	+	NA	NA
extended;	AGLA002370-RA	Alkaline phosphatase	ALP4	NA	mRNA	Scaffold186	1592078	1595480	+	InterPro:IPR001952	Annotation type: Approve an existing gene model,Added 5'UTR
no structural change;	AGLA002391	fibroblast growth factor 8	fgf8	fgf ligand	gene	Scaffold156	261781	270796	+	NA	NA
no structural change;	AGLA002391-RA	fibroblast growth factor 8	fgf8	fgf ligand	mRNA	Scaffold156	261781	270796	+	NA	NA
no structural change;	AGLA002399	spaetzle paralog D	spz-PD	Toll ligand	gene	Scaffold156	996302	1004116	-	flybase:FBgn0003495	NA
no structural change;	AGLA002399-RA	spaetzle paralog D	spz-PD	NA	mRNA	Scaffold156	996302	1004116	-	NA	NA
no structural change;	AGLA002401	spaetzle paralog C	spz-PC	Toll ligand	gene	Scaffold156	1026946	1032356	+	flybase:FBgn0003495	complete and supported by ests,third best hit%2C reciprocal with dm spz
no structural change;	AGLA002401-RA	spaetzle paralog C	spz-PC	NA	mRNA	Scaffold156	1026946	1032356	+	NA	NA
extended;	AGLA002402	spaetzle paralog B (partial)	spz-PB	Toll ligand	gene	Scaffold156	1038592	1039285	+	flybase:FBgn0003495	Likely partial,Second best hit with dm spz%2C reciprocal blast to spz,no start codon%2C no rnaseq support%2C but strong homology support possibly part of neighboring spz-like locus
extended;	AGLA002402-RA	spaetzle paralog B (partial)	NA	NA	mRNA	Scaffold156	1038592	1039285	+	NA	NA
no structural change;	AGLA002404	spaetzle paralog E	spz-PE	toll ligand	gene	Scaffold156	1048704	1052890	+	flybase:FBgn0003495	NA
no structural change;	AGLA002404-RA	spaetzle paralog E	spz-PE	NA	mRNA	Scaffold156	1048704	1052890	+	NA	NA
extended;	AGLA002421	stumps	stumps	NA	gene	Scaffold156	1619083	1635048	+	NA	NA
extended;	AGLA002421-RA	stumps	stumps	NA	mRNA	Scaffold156	1619083	1635048	+	NA	NA
no structural change;	AGLA002733	AGLA002733	NA	NA	gene	Scaffold8	773101	787848	+	NA	NA
no structural change;	AGLA002733-RA	odorant receptor 110	Agla Or110	NA	mRNA	Scaffold8	773101	787848	+	NA	Annotation type: Add a new gene model not existing in gene set,Data source for annotation: homology to odorant receptor transcript from Megacyllene caryae,Note to curator: First exon is uncertain%3B no support from transcript homology
no structural change;	AGLA002744	AGLA002744	NA	NA	gene	Scaffold14	6706	7529	-	NA	NA
no structural change;	AGLA002744-RA	Cuticular Protein RR-2 10	CPR RR-2 10	NA	mRNA	Scaffold14	6706	7529	-	NA	NA
extended;	AGLA002771	AGLA002771	NA	NA	gene	Scaffold14	288468	290882	-	NA	NA
extended;	AGLA002771-RA	odorant receptor 17	Agla Or17	NA	mRNA	Scaffold14	288468	290882	-	NA	Annotation type: Modify an existing gene model,Result of: Adding an exon to the gene model,Result of: Adjusting exon splice sites,Data source for annotation: homology to odorant receptor transcript from Megacyllene caryae
extended;	AGLA002772	AGLA002772	Ir40a	NA	gene	Scaffold14	294091	299687	-	NA	NA
extended;	AGLA002772-RA	Ionotropic receptor 40a	Ir40a	NA	mRNA	Scaffold14	294091	299687	-	NA	Annotation type: Modify an existing gene model
modified within boundary coordinates;	AGLA002779	Gustatory receptor 1	Gr1	NA	gene	Scaffold14	472090	475618	-	NA	NA
modified within boundary coordinates;	AGLA002779-RA	Gustatory receptor 1	Gr1	NA	mRNA	Scaffold14	472090	475618	-	NA	Annotation type: Modify an existing gene model
reduced;	AGLA002898	AGLA002898	NA	NA	gene	Scaffold55	606251	609397	+	NA	NA
reduced;	AGLA002898-RA	odorant receptor 31	Agla Or31	NA	mRNA	Scaffold55	606251	609397	+	NA	Annotation type: Modify an existing gene model,Result of: Adding an exon to the gene model,Data source for annotation: homology to odorant receptor transcript from Megacyllene caryae,Note to curator: Missing terminal exon%2C presumably in run of Ns
no structural change;	AGLA002912	giant	gt	gap gene	gene	Scaffold55	1270226	1277632	+	NA	NA
no structural change;	AGLA002912-RA	giant	gt	gap gene	mRNA	Scaffold55	1270226	1277632	+	NA	NA
no structural change;	AGLA002946	AGLA002946	NA	NA	gene	Scaffold37	9850	65237	+	NA	NA
no structural change;	AGLA002946-RA	Alanine aminopeptidase protein 10	APN-10	NA	mRNA	Scaffold37	9850	65237	+	InterPro:IPR001930	Annotation type: Modify an existing gene model,Added 5'UTR,Data source for annotation: RNA-SEQ data from larval midgut%2C female and male.
no structural change;	AGLA002956	AGLA002956	NA	NA	gene	Scaffold37	519316	525110	-	NA	NA
no structural change;	AGLA002956-RA	Cuticular protein RR-1 motif 1	CPR_RR-1 1	NA	mRNA	Scaffold37	519316	525110	-	NA	NA
no structural change;	AGLA002957	AGLA002957	NA	NA	gene	Scaffold37	535090	536349	-	NA	NA
no structural change;	AGLA002957-RA	Cuticular protein RR-1 motif 2	CPR_RR-1 2	NA	mRNA	Scaffold37	535090	536349	-	NA	NA
no structural change;	AGLA002958	AGLA002958	NA	NA	gene	Scaffold37	545282	548372	-	NA	NA
no structural change;	AGLA002958-RA	Cuticular protein RR-1 motif 3	NA	NA	mRNA	Scaffold37	545282	548372	-	NA	NA
no structural change;	AGLA002960	AGLA002960	NA	NA	gene	Scaffold37	579979	581475	+	NA	NA
no structural change;	AGLA002960-RA	Cuticular protein RR-1 motif 4	CPR-RR-1 4	NA	mRNA	Scaffold37	579979	581475	+	NA	NA
modified within boundary coordinates;	AGLA002985	AGLA002985	NA	NA	gene	Scaffold37	1333070	1334219	+	NA	NA
modified within boundary coordinates;	AGLA002985-RA	Superoxide dismutase	SOD	Cu/Zn Superoxide dismutase	mRNA	Scaffold37	1333070	1334219	+	NA	Annotation type: Modify an existing gene model,Result of: Adjusting start site,Annotation type: Add a gene symbol,Annotation type: Add a gene description,Data source for annotation: AAF50095.1
no structural change;	AGLA002989	single-minded	SIM	NA	gene	Scaffold37	1440101	1447198	+	NA	NA
no structural change;	AGLA002989-RA	AGLA002989-RA	NA	NA	mRNA	Scaffold37	1440101	1447198	+	NA	NA
no structural change;	AGLA002997	AGLA002997	NA	NA	gene	Scaffold37	1516669	1529088	+	NA	NA
no structural change;	AGLA002997-RA	Cuticular Protein CPAP3 1	CPAP3 1	NA	mRNA	Scaffold37	1516669	1529088	+	NA	NA
extended;	AGLA003003	AGLA003003	NA	NA	gene	Scaffold37	1554868	1566180	+	NA	NA
extended;	AGLA003003-RA	heat shock 70 kDa protein	HSP70	heat shock 70 kDa protein	mRNA	Scaffold37	1554868	1566180	+	NA	Annotation type: Modify an existing gene model,Result of: Adding an exon to the gene model,Added 5'UTR,Annotation type: Add a gene symbol,Annotation type: Add a gene description,Data source for annotation: AAG01177.2
extended;	AGLA003035	AGLA003035	NA	NA	gene	Scaffold147	332423	334820	-	NA	NA
extended;	AGLA003035-RA	hypothetical protein	NA	hypothetical protein	mRNA	Scaffold147	332423	334820	-	GenBank:FG591161.1	Annotation type: Modify an existing gene model,Added 3'UTR,Data source for annotation:1:CUFF.4845.1 and RNASeq
modified within boundary coordinates;	AGLA003077	AGLA003077	NA	NA	gene	Scaffold147	1082563	1084414	-	NA	NA
modified within boundary coordinates;	AGLA003077-RA	odorant binding protein 49	Agla OBP49	NA	mRNA	Scaffold147	1082563	1084414	-	NA	Annotation type: Modify an existing gene model,Result of: adjusting start of translation,Result of: Adjusted exon boundary,Data source for annotation: homology to Tribolium castaneum OBPs
no structural change;	AGLA003085	Gustatory receptor 2	Gr2	NA	gene	Scaffold147	1322260	1325309	+	NA	NA
no structural change;	AGLA003085-RA	Gustatory receptor 2	Gr2	NA	mRNA	Scaffold147	1322260	1325309	+	NA	Annotation type: Approve an existing gene model
reduced;	AGLA003103	AGLA003103	NA	NA	gene	Scaffold147	1460911	1468225	-	NA	NA
reduced;	AGLA003103-RA	CYP3016C1	NA	NA	mRNA	Scaffold147	1460911	1468225	-	NA	Data source for annotation:40%25 TO CYP3016A3 Meligethes aeneus%2C 55%25 TO THE C-TERM PART,Note to curator:Complete protein,Note to curator:No model in BLAST set
no structural change;	AGLA003161	AGLA003161	NA	NA	gene	Scaffold44	667168	671894	+	NA	NA
no structural change;	AGLA003161-RA	heat shock 90 kDa protein	HSP90	heat shock 90 kDa protein	mRNA	Scaffold44	667168	671894	+	NA	Annotation type: Approve an existing gene model,Data source for annotation:1:CUFF.15243.1%2C RNAseq and AHB18587.1,Annotation type: Add a gene symbol,Annotation type: Add a gene description
no structural change;	AGLA003182	UDP-glycosyltransferase	UGT	NA	gene	Scaffold44	1319966	1321986	-	NA	NA
no structural change;	AGLA003182-RA	UDP-glycosyltransferase-AglaUGT_46	UGT	NA	mRNA	Scaffold44	1319966	1321986	-	NA	NA
no structural change;	AGLA003184	UDP-glycosyltransferase	UGT	NA	gene	Scaffold44	1352254	1354374	-	NA	NA
no structural change;	AGLA003184-RA	UDP-glycosyltransferase-AglaUGT_42	UGT	NA	mRNA	Scaffold44	1352254	1354374	-	NA	NA
reduced;	AGLA003185	UDP-glycosyltransferase	UGT	NA	gene	Scaffold44	1360741	1365103	-	NA	NA
reduced;	AGLA003185-RA	UDP-glycosyltransferase-AglaUGT_41	UGT	NA	mRNA	Scaffold44	1360741	1365103	-	NA	NA
reduced;	AGLA003186	UDP-glycosyltransferase	UGT	NA	gene	Scaffold44	1375139	1383563	-	NA	NA
reduced;	AGLA003186-RA	UDP-glycosyltransferase-AglaUGT_39	UGT	NA	mRNA	Scaffold44	1375139	1383563	-	NA	NA
no structural change;	AGLA003362	AGLA003362	NA	NA	gene	Scaffold252	102891	115338	+	NA	NA
no structural change;	AGLA003362-RA	Cuticular Protein Unclassified 1	CPU 1	NA	mRNA	Scaffold252	102891	115338	+	NA	NA
modified within boundary coordinates;	AGLA003374	UDP-glycosyltransferase	UGT	NA	gene	Scaffold252	292808	295171	-	NA	NA
modified within boundary coordinates;	AGLA003374-RA	UDP-glycosyltransferase-AglaUGT_34	UGT	NA	mRNA	Scaffold252	292808	295171	-	NA	NA
extended;	AGLA003439	AGLA003439	NA	NA	gene	Scaffold27	536833	541996	-	NA	NA
extended;	AGLA003439-RA	Glycoside hydrolase family 13 protein 1	GH13-1	alpha-amylase	mRNA	Scaffold27	536833	541996	-	PMID:24304644,UniProt:V5GT12,InterPro:IPR006046,InterPro:IPR015902	Annotation type: Modify an existing gene model,The start codon was incorrectly predicted and I had to modify it.,The description is based on high similarities to other insect alpha-amylases.
extended;	AGLA003440	AGLA003440	NA	NA	gene	Scaffold27	551364	562957	-	NA	NA
extended;	AGLA003440-RA	Glycoside hydrolase family 13 protein 3	GH13-3	alpha-amylase	mRNA	Scaffold27	551364	562957	-	InterPro:IPR015902,InterPro:IPR006046	Result of: Splitting a gene model. Original gene model ID: AglaTmpM003440-RA,Note to curator: This case is very tricky. I believe that the prediction is wrong and it is a merge of two genes. Unfortunately%2C there seems to be a lot of missing data%2C symbolized by streches of "N". I attempted to manually curated the second gene of the merge%3B but%2C according to BLAST searches%2C the start codon…
no structural change;	AGLA003512	AGLA003512	NA	NA	gene	Scaffold152	611422	614943	-	NA	NA
no structural change;	AGLA003512-RA	heat shock 70 kDa protein	HSP70	heat shock 70 kDa protein	mRNA	Scaffold152	611422	614943	-	NA	Annotation type: Approve an existing gene model,Annotation type: Add a gene symbol,Annotation type: Add a gene description,Data source for annotation: AAG01177.2
no structural change;	AGLA003529	AGLA003529	NA	NA	gene	Scaffold152	877486	880916	-	NA	NA
no structural change;	AGLA003529-RA	Cuticular protein RR-1 motif 5	CPR_RR-1 5	NA	mRNA	Scaffold152	877486	880916	-	NA	NA
no structural change;	AGLA003530	AGLA003530	NA	NA	gene	Scaffold152	937204	940759	+	NA	NA
no structural change;	AGLA003530-RA	Cuticular protein RR-1 motif 6	CPR_RR-1 6	NA	mRNA	Scaffold152	937204	940759	+	NA	NA
extended;	AGLA003531	AGLA003531	NA	NA	gene	Scaffold152	956690	963458	+	NA	NA
extended;	AGLA003531-RA	Cuticular protein RR-1 motif 7	CPR_RR-1 7	NA	mRNA	Scaffold152	956690	963458	+	NA	NA
no structural change;	AGLA003532	AGLA003532	NA	NA	gene	Scaffold152	971132	973145	+	NA	NA
no structural change;	AGLA003532-RA	Cuticular protein RR-1 motif 8	CPR_RR-1 8	NA	mRNA	Scaffold152	971132	973145	+	NA	NA
no structural change;	AGLA003533	AGLA003533	NA	NA	gene	Scaffold152	974730	977875	-	NA	NA
no structural change;	AGLA003533-RA	Cuticular protein RR-1 motif 9	CPR_RR-1 9	NA	mRNA	Scaffold152	974730	977875	-	NA	NA
no structural change;	AGLA003535	AGLA003535	NA	NA	gene	Scaffold152	981387	989347	-	NA	NA
no structural change;	AGLA003535-RA	Cuticular protein RR-1 motif 10	CPR_RR-1 10	NA	mRNA	Scaffold152	981387	989347	-	NA	NA
no structural change;	AGLA003553	germ cell-less	gcl	similar to Drosophila germ cell-less	gene	Scaffold152	1200476	1207423	-	NA	NA
no structural change;	AGLA003553-RA	germ cell-less	gcl	similar to Drosophila germ cell-less	mRNA	Scaffold152	1200476	1207423	-	NA	NA
no structural change;	AGLA003649	AGLA003649	NA	NA	gene	Scaffold174	25334	32591	+	NA	NA
no structural change;	AGLA003649-RA	Cuticular Protein Unclassified 2	CPU 2	NA	mRNA	Scaffold174	25334	32591	+	NA	NA
no structural change;	AGLA003672	AGLA003672	NA	NA	gene	Scaffold174	892624	897609	+	NA	NA
no structural change;	AGLA003672-RA	heat shock 70 kDa protein	HSP70	heat shock 70 kDa protein	mRNA	Scaffold174	892624	897609	+	NA	Annotation type: Approve an existing gene model,Annotation type: Add a gene symbol,Annotation type: Add a gene description,Data source for annotation: AAG01177.2
no structural change;	AGLA003682	spitz	spi	EGF ligand	gene	Scaffold174	1648715	1660548	-	NA	Aka tgf-alfa%2C keren%2C gurken
no structural change;	AGLA003682-RA	spitz	spi	EGF ligand	mRNA	Scaffold174	1648715	1660548	-	NA	NA
reduced;	AGLA003715	AGLA003715	NA	NA	gene	Scaffold190	401090	404522	-	NA	NA
reduced;	AGLA003715-RA	CYP347H1	NA	NA	mRNA	Scaffold190	401090	404522	-	NA	Data source for annotation:43%25 TO CYP347A2 Tribolium castaneum,Note to curator:Complete protein,Note to curator:No model in BLAST set
extended;	AGLA003752	decapentaplegic	NA	NA	gene	Scaffold190	1285040	1308647	+	NA	NA
extended;	AGLA003752-RA	decapentaplegic	Agla-dpp	NA	mRNA	Scaffold190	1287502	1308647	+	NA	Annotation type: Approve an existing gene model,Annotation type: Add a gene symbol
no structural change;	AGLA003752-RB	decapentaplegic	Agla-dpp	NA	mRNA	Scaffold190	1297795	1307508	+	NA	Annotation type: Approve an existing gene model,Annotation type: Add a gene symbol
extended;	AGLA003752-RC	decapentaplegic	Agla-dpp	NA	mRNA	Scaffold190	1285040	1308647	+	NA	Annotation type: Add a gene symbol,Annotation type: Approve an existing gene model
no structural change;	AGLA003783	AGLA003783	NA	NA	gene	Scaffold68	802	32368	+	NA	NA
no structural change;	AGLA003783-RA	heat shock 70 kDa protein	HSP70	heat shock 70 kDa protein	mRNA	Scaffold68	802	32368	+	NA	Annotation type: Approve an existing gene model,Annotation type: Add a gene symbol,Annotation type: Add a gene description,Data source for annotation: AAG01177.2
extended;	AGLA003806	UDP-glycosyltransferase	UGT	NA	gene	Scaffold68	652423	707506	-	NA	NA
extended;	AGLA003806-RA	UDP-glycosyltransferase-AglaUGT_65	UGT	NA	mRNA	Scaffold68	652423	707506	-	NA	orthologue of the insect UGT50s
reduced;	AGLA003911	AGLA003911	NA	NA	gene	Scaffold11	879641	898227	+	NA	NA
reduced;	AGLA003911-RA	CYP349E1	NA	NA	mRNA	Scaffold11	879641	898227	+	NA	Data source for annotation:44%25 to CYP349D1 Meligethes aeneus (pollen beetle) 43%25 to CYP412A1v1 Leptinotarsa decemlineata 43%25 to CYP307A2 %3D old CYP307A1 Leptinotarsa decemlineata ,Note to curator:note C-term piece matches CYP349B 53%25 and no other hits,Note to curator:strand with a sequence gap after EXXR through the heme signature
reduced;	AGLA003912	AGLA003912	NA	NA	gene	Scaffold11	908019	927445	+	NA	NA
reduced;	AGLA003912-RA	CYP349E2	NA	NA	mRNA	Scaffold11	908019	927445	+	NA	Data source for annotation:45%25 TO CYP349D1 Meligethes aeneus and 41%25 to CYP4CA1 Nasonia,Note to curator:Complete protein
extended;	AGLA003913	AGLA003913	NA	NA	gene	Scaffold11	935692	949978	+	NA	NA
extended;	AGLA003913-RA	CYP349F1	NA	NA	mRNA	Scaffold11	935692	949978	+	NA	Data source for annotation:51%25 TO CYP349B1 DPO0710_J17 Dendroctonus ponderosae 65%25 TO AGLA003914,Note to curator:Complete protein,Note to curator:Non canonical splice site retained in favor of retaining best sequence match
reduced;	AGLA003914	AGLA003914	NA	NA	gene	Scaffold11	972459	982166	+	NA	NA
reduced;	AGLA003914-RA	CYP349F2	NA	NA	mRNA	Scaffold11	972459	982166	+	NA	Data source for annotation:46%25 to CYP349D1 Meligethes aeneus ,Note to curator:Complete protein
reduced;	AGLA003962	Gustatory receptor 140	Gr140	NA	gene	Scaffold11	1711947	1717647	+	NA	NA
reduced;	AGLA003962-RA	Gustatory receptor 140	Gr140	NA	mRNA	Scaffold11	1711947	1717647	+	NA	Annotation type: Modify an existing gene model
merge-UTR;	AGLA003975	AGLA003975	NA	NA	gene	Scaffold42	337468	349094	+	NA	NA
merge-UTR;	AGLA003975-RA	HR81	HR81	Nuclear REceptor	mRNA	Scaffold42	337468	349094	+	NA	NA
no structural change;	AGLA003977	pannier	pnr	NA	gene	Scaffold42	408833	417390	-	NA	NA
no structural change;	AGLA003977-RA	AGLA003977-RA	NA	NA	mRNA	Scaffold42	408833	417390	-	NA	NA
no structural change;	AGLA004134	Agla-fushi tarazu	Agla-ftz	NA	gene	Scaffold101	228191	230388	+	NA	NA
no structural change;	AGLA004134-RA	Agla-fushi tarazu	Agla-ftz	NA	mRNA	Scaffold101	228191	230388	+	RefSeq Dmel:NP_477498.1,RefSeq Tcas:NP_001034539.1	Annotation type: Approve an existing gene model
extended;	AGLA004144	Agla-zerknuellt-1	Agla-zen-1	NA	gene	Scaffold101	844306	845820	-	NA	NA
extended;	AGLA004144-RA	Agla-zerknuellt-1	Agla-zen-1	NA	mRNA	Scaffold101	844306	845820	-	RefSeq Dmel zen:NP_476793.1,RefSeq Tcas zen1:NP_001036813.1,RefSeq Tcas zen2:NP_001038090.1,RefSeq Ofas zen:DQ248972.1	Annotation type: Modify an existing gene model,Result of: Adding an exon to the gene model
reduced;	AGLA004145	Agla-zen-like-1%2C partial	Agla-zen-like-1%2C partial	NA	gene	Scaffold101	863009	864729	-	NA	NA
reduced;	AGLA004145-RA	Agla-zen-like-1%2C partial	Agla-zen-like-1%2C partial	NA	mRNA	Scaffold101	863009	864729	-	NA	Annotation type: Modify an existing gene model,Result of: Removing an exon from the gene model,Note to curator: Incomplete final exon due to gap. Expect ~25 aa additional CDS.
modified within boundary coordinates;	AGLA004176	AGLA004176	NA	NA	gene	Scaffold101	1621247	1638512	+	NA	NA
modified within boundary coordinates;	AGLA004176-RA	Insulin peptide	ILP	Insulin peptide	mRNA	Scaffold101	1621247	1638512	+	NA	Annotation type: Modify an existing gene model,Added 3'UTR,Data source for annotation:XP_975459,Annotation type: Add a gene symbol
no structural change;	AGLA004192	wingless	wnt1	NA	gene	Scaffold47	383952	385817	+	NA	NA
no structural change;	AGLA004192-RA	AGLA004192-RA	NA	NA	mRNA	Scaffold47	383952	385817	+	NA	NA
reduced;	AGLA004195	AGLA004195	NA	NA	gene	Scaffold47	483206	489919	+	NA	NA
reduced;	AGLA004195-RA	Cuticular protein RR-1 motif 11	CPR_RR-1 11	NA	mRNA	Scaffold47	483206	489919	+	NA	NA
no structural change;	AGLA004196	AGLA004196	NA	NA	gene	Scaffold47	520699	533357	-	NA	NA
no structural change;	AGLA004196-RA	Cuticular protein RR-1 motif 12	CPR_RR-1 12	NA	mRNA	Scaffold47	520699	533357	-	NA	NA
no structural change;	AGLA004197	AGLA004197	NA	NA	gene	Scaffold47	548100	550843	+	NA	NA
no structural change;	AGLA004197-RA	Cuticular protein RR-1 motif 13	CPR_RR-1 13	NA	mRNA	Scaffold47	548100	550843	+	NA	NA
extended;	AGLA004200	AGLA004200	NA	NA	gene	Scaffold47	568826	574515	-	NA	NA
extended;	AGLA004200-RA	Cuticular protein RR-1 motif 16	CPR_RR-1 16	NA	mRNA	Scaffold47	568826	574515	-	NA	NA
no structural change;	AGLA004201	AGLA004201	NA	NA	gene	Scaffold47	577142	578271	+	NA	NA
no structural change;	AGLA004201-RA	Cuticular protein RR-1 motif 17	CPR_RR-1 17	NA	mRNA	Scaffold47	577142	578271	+	NA	NA
extended;	AGLA004202	AGLA004202	NA	NA	gene	Scaffold47	597869	599023	-	NA	NA
extended;	AGLA004202-RA	Cuticular protein RR-1 motif 18	CPR_RR-1 18	NA	mRNA	Scaffold47	597869	599023	-	NA	NA
extended;	AGLA004203	AGLA004203	NA	NA	gene	Scaffold47	630160	632252	-	NA	NA
extended;	AGLA004203-RA	Cuticular protein RR-1 motif 20	CPR_RR-1 20	NA	mRNA	Scaffold47	630160	632252	-	NA	NA
extended;	AGLA004204	AGLA004204	NA	NA	gene	Scaffold47	643675	648195	-	NA	NA
extended;	AGLA004204-RA	Cuticular protein RR-1 motif 21	CPR_RR-1 21	NA	mRNA	Scaffold47	643675	648195	-	NA	NA
no structural change;	AGLA004205	AGLA004205	NA	NA	gene	Scaffold47	656566	658341	-	NA	NA
no structural change;	AGLA004205-RA	Cuticular protein RR-1 motif 22	CPR_RR-1 22	NA	mRNA	Scaffold47	656566	658341	-	NA	NA
reduced;	AGLA004272	AGLA004272	NA	NA	gene	Scaffold139	1111675	1119317	-	NA	NA
reduced;	AGLA004272-RA	Glycoside hydrolase family 16 protein 1	GH16-1	endo-beta-1%2C3-glucanase	mRNA	Scaffold139	1111675	1119317	-	PMID:24304644,InterPro:IPR000757,PMID:19033442	Annotation type: Modify an existing gene model,I had to modify this gene model based on a full-length transcript sequence extracted from RNA-SEQ data generated from Anoplophora larval gut (see Pubmed ID above).,Annotation type: Add a gene description,The gene description was given based on high level of similarities with lepidopteran beta-1%2C3-glucanases (see Pubmed ID above).
reduced;	AGLA004274	AGLA004274	NA	NA	gene	Scaffold139	1162926	1172730	-	NA	NA
reduced;	AGLA004274-RA	beta-1%2C3-glucan recognition protein 1	betaGRP-1	beta-1%2C3-glucan recognition protein	mRNA	Scaffold139	1162926	1172730	-	PMID:19033442,InterPro:IPR000757	Added 5'UTR and 3'UTR based on a full-length transcript isolated from the Anoplophora female RNA-SEQ data.,Description based on high similarities with non-catalytic lepidopteran beta-1%2C3-glucan recognition proteins which have a role in immunity (see Pubmed ID above).
modified within boundary coordinates;	AGLA004276	Gram-negative bacteria binding protein 1	GNBP1	NA	gene	Scaffold139	1195535	1209607	-	NA	NA
modified within boundary coordinates;	AGLA004276-RA	beta-1%2C3-glucan recognition protein 2	betaGRP-2	beta-1%2C3-glucan recognition protein	mRNA	Scaffold139	1195535	1209607	-	InterPro:IPR000757,PMID:19033442	Annotation type: Modify an existing gene model,Gene model modified based on a full-length transcript isolated from the Anoplophora female RNA-SEQ data.,Description based on hogh degree of similarity with non-catalytic lepidopteran beta-1%2C3-glucan recognition proteins which possess a immunity-related function (see Pubmed ID above).
no structural change;	AGLA004276-RB	Gram-negative binding protein 1	GNBP1	NA	mRNA	Scaffold139	1195535	1209607	-	CDSEARCH/cdd v3.11:cd02179,BLASTX:BAG14263.1 [Tenebrio molitor 3e-98]	NA
reduced;	AGLA004370	AGLA004370	NA	NA	gene	Scaffold33	1340757	1344902	+	NA	NA
reduced;	AGLA004370-RA	odorant receptor 57	Agla Or57	NA	mRNA	Scaffold33	1340757	1344902	+	NA	Annotation type: Modify an existing gene model,Result of: Adding an exon to the gene model,Result of: Adjusting exon splice sites,Note to curator: Terminal exon missing%2C likely in run of Ns.,Data source for annotation: homology to odorant receptor transcript from Megacyllene caryae
extended;	AGLA004371	AGLA004371	NA	NA	gene	Scaffold33	1353018	1358470	+	NA	NA
extended;	AGLA004371-RA	odorant receptor 58	Agla Or58	NA	mRNA	Scaffold33	1353018	1358470	+	NA	Annotation type: Modify an existing gene model,Result of: Adding an exon to the gene model,Result of: Adjusting exon splice sites,Data source for annotation: homology to odorant receptor transcript from Megacyllene caryae
merge-UTR;	AGLA004376	AGLA004376	NA	NA	gene	Scaffold33	1460659	1476399	+	NA	NA
merge-UTR;	AGLA004376-RA	PNR	PNR	Nuclear Receptor	mRNA	Scaffold33	1460659	1476399	+	NA	NA
extended;	AGLA004440	AGLA004440	NA	NA	gene	Scaffold43	1250253	1253594	-	NA	NA
extended;	AGLA004440-RA	AGLA004440-RA	NA	NA	mRNA	Scaffold43	1250253	1253594	-	NA	NA
reduced;	AGLA004459	AGLA004459	NA	NA	gene	Scaffold339	90914	97171	-	NA	NA
reduced;	AGLA004459-RA	Glycoside hydrolase family 1 protein 36	GH1-36	putative beta-glucosidase	mRNA	Scaffold339	90914	97171	-	InterPro:IPR001360	Annotation type: Modify an existing gene model,Result of: Removing an exon from the gene model,Data source for annotation: RNA-SEQ data from larval midgut.
extended;	AGLA004461	AGLA004461	NA	NA	gene	Scaffold339	120915	123422	-	NA	NA
extended;	AGLA004461-RA	Glycoside hydrolase family 1 protein 16	GH1-17	putative beta-glucosidase	mRNA	Scaffold339	120915	123422	-	InterPro:IPR001360	Annotation type: Modify an existing gene model,Added 3'UTR
no structural change;	AGLA004471	UDP-glycosyltransferase	UGT	NA	gene	Scaffold339	788510	790677	-	NA	NA
no structural change;	AGLA004471-RA	UDP-glycosyltransferase-AglaUGT_32	UGT	NA	mRNA	Scaffold339	788510	790677	-	NA	NA
modified within boundary coordinates;reduced;	AGLA004472	UDP-glycosyltransferase	UGT	NA	gene	Scaffold339	795822	800443	-	NA	NA
reduced;	AGLA004472-RA	UDP-glycosyltransferase-AglaUGT_31	UGT	NA	mRNA	Scaffold339	795823	798506	-	NA	alternative splicing
modified within boundary coordinates;	AGLA004472-RB	UDP-glycosyltransferase-AglaUGT_30	UGT	NA	mRNA	Scaffold339	795822	800443	-	NA	alternative splicing
reduced;	AGLA004482	AGLA004482	NA	NA	gene	Scaffold339	1004600	1011864	+	NA	NA
reduced;	AGLA004482-RA	CYP301B1	NA	NA	mRNA	Scaffold339	1004600	1011864	+	NA	Data source for annotation:69%25 to CYP301B1 Tribolium castaneum ,Note to curator:Complete protein,Note to curator:GC boundary at WSLE
reduced;	AGLA004483	AGLA004483	NA	NA	gene	Scaffold339	1021718	1025561	-	NA	NA
reduced;	AGLA004483-RA	CYP301A1	NA	NA	mRNA	Scaffold339	1021718	1025561	-	NA	Data source for annotation:79%25 to CYP301A1 Tribolium castaneum,Note to curator:Complete protein
modified within boundary coordinates;	AGLA004497	Ionotropic receptor 76b	Ir76b	NA	gene	Scaffold339	1189440	1199863	+	NA	NA
modified within boundary coordinates;	AGLA004497-RB	Ionotropic receptor 76b	Ir76b	NA	mRNA	Scaffold339	1189440	1199863	+	NA	Annotation type: Approve an existing gene model
modified within boundary coordinates;	AGLA004528	Mothers against dpp-4	NA	NA	gene	Scaffold206	348010	353394	-	NA	NA
modified within boundary coordinates;	AGLA004528-RA	Medea	Agla-Med	NA	mRNA	Scaffold206	348010	353394	-	NA	Annotation type: Approve an existing gene model,Annotation type: Add a gene symbol
modified within boundary coordinates;	AGLA004528-RB	Medea	Agla-Med	NA	mRNA	Scaffold206	348010	353394	-	NA	Annotation type: Approve an existing gene model,Annotation type: Add a gene symbol
no structural change;	AGLA004528-RC	Medea	Agla-Med	NA	mRNA	Scaffold206	348010	353394	-	NA	Annotation type: Approve an existing gene model,Annotation type: Add a gene symbol
no structural change;	AGLA004542	AGLA004542	NA	NA	gene	Scaffold206	573682	601466	+	NA	NA
no structural change;	AGLA004542-RA	Sevenup	Sevenup	Nuclear Receptor	mRNA	Scaffold206	573682	601466	+	NA	NA
no structural change;	AGLA004587	AGLA004587	NA	NA	gene	Scaffold206	1456406	1462003	+	NA	NA
no structural change;	AGLA004587-RA	Similar to vitellogenin precursor	VTG	Similar to vitellogenin precursor	mRNA	Scaffold206	1456406	1462003	+	NA	Annotation type: Approve an existing gene model,Annotation type: Add a gene symbol,Annotation type: Add a gene description,Data source for annotation: NP_001011578.1
no structural change;	AGLA004588	dawdle	NA	NA	gene	Scaffold206	1463419	1466926	-	NA	Also referred to as Alp23B
no structural change;	AGLA004588-RA	dawdle	daw	NA	mRNA	Scaffold206	1463419	1466926	-	NA	Also referred to as Alp23B,Annotation type: Approve an existing gene model,Annotation type: Add a gene symbol
no structural change;	AGLA004611	UDP-glycosyltransferase	UGT	NA	gene	Scaffold133	245079	247119	-	NA	NA
no structural change;	AGLA004611-RA	UDP-glycosyltransferase-AglaUGT_54	UGT	NA	mRNA	Scaffold133	245079	247119	-	NA	NA
extended;	AGLA004612	UDP-glycosyltransferase	UGT	NA	gene	Scaffold133	252841	255330	-	NA	NA
extended;	AGLA004612-RA	UDP-glycosyltransferase-AglaUgT_53	UGT	NA	mRNA	Scaffold133	252841	255330	-	NA	NA
reduced;	AGLA004613	UDP-glycosyltransferase	UGT	NA	gene	Scaffold133	259351	263293	-	NA	NA
reduced;	AGLA004613-RA	UDP-glycosyltransferase-AglauGT_52	UGT	NA	mRNA	Scaffold133	259351	263293	-	NA	NA
no structural change;	AGLA004706	AGLA004706	NA	NA	gene	Scaffold58	168501	177046	+	NA	NA
no structural change;	AGLA004706-RA	Cuticular Protein RR-2 13	CPR RR-2 13	NA	mRNA	Scaffold58	168501	177046	+	NA	NA
no structural change;	AGLA004707	AGLA004707	NA	NA	gene	Scaffold58	209739	217701	+	NA	NA
no structural change;	AGLA004707-RA	Cuticular Protein RR-2 14	CPR RR-2 14	NA	mRNA	Scaffold58	209739	217701	+	NA	NA
no structural change;	AGLA004708	AGLA004708	NA	NA	gene	Scaffold58	224753	237910	+	NA	NA
no structural change;	AGLA004708-RA	Cuticular Protein RR-2 15	CPR RR-2 15	NA	mRNA	Scaffold58	224753	237910	+	NA	NA
no structural change;	AGLA004710	AGLA004710	NA	NA	gene	Scaffold58	251769	259840	+	NA	NA
no structural change;	AGLA004710-RA	Cuticular Protein RR-2 16	CPR RR-2 16	NA	mRNA	Scaffold58	251769	259840	+	NA	NA
no structural change;	AGLA004714	AGLA004714	NA	NA	gene	Scaffold58	501034	518929	+	NA	NA
no structural change;	AGLA004714-RA	Cuticular Protein RR-2 17	CPR RR-2 17	NA	mRNA	Scaffold58	501034	518929	+	NA	NA
no structural change;	AGLA004718	AGLA004718	NA	NA	gene	Scaffold58	608202	613225	+	NA	NA
no structural change;	AGLA004718-RA	Cuticular Protein RR-2 18	CPR RR-2 18	NA	mRNA	Scaffold58	608202	613225	+	NA	NA
no structural change;	AGLA004719	AGLA004719	NA	NA	gene	Scaffold58	621230	623449	+	NA	NA
no structural change;	AGLA004719-RA	Cuticular Protein RR-2 19	CPR RR-2 19	NA	mRNA	Scaffold58	621230	623449	+	NA	NA
no structural change;	AGLA004721	AGLA004721	NA	NA	gene	Scaffold58	635699	636607	-	NA	NA
no structural change;	AGLA004721-RA	Cuticular Protein RR-2 20	CPR RR-2 20	NA	mRNA	Scaffold58	635699	636607	-	NA	NA
no structural change;	AGLA004722	AGLA004722	NA	NA	gene	Scaffold58	644892	645431	-	NA	NA
no structural change;	AGLA004722-RA	Cuticular Protein RR-2 21	CPR RR-2 21	NA	mRNA	Scaffold58	644892	645431	-	NA	NA
no structural change;	AGLA004723	AGLA004723	NA	NA	gene	Scaffold58	655145	658454	-	NA	NA
no structural change;	AGLA004723-RA	Cuticular Protein RR-2 22	CPR RR-2 22	NA	mRNA	Scaffold58	655145	658454	-	NA	NA
no structural change;	AGLA004724	AGLA004724	NA	NA	gene	Scaffold58	677641	685865	+	NA	NA
no structural change;	AGLA004724-RA	Cuticular Protein RR-2 23	CPR RR-2 23	NA	mRNA	Scaffold58	677641	685865	+	NA	NA
reduced;	AGLA004725	AGLA004725	NA	NA	gene	Scaffold58	708428	712880	+	NA	NA
reduced;	AGLA004725-RA	Cuticular Protein RR-2 24	CPR RR-2 24	NA	mRNA	Scaffold58	708428	712880	+	NA	NA
no structural change;	AGLA004726	AGLA004726	NA	NA	gene	Scaffold58	720691	723830	+	NA	NA
no structural change;	AGLA004726-RA	Cuticular Protein RR-2 25	CPR RR-2 25	NA	mRNA	Scaffold58	720691	723830	+	NA	NA
no structural change;	AGLA004727	AGLA004727	NA	NA	gene	Scaffold58	727673	729087	-	NA	NA
no structural change;	AGLA004727-RA	Cuticular Protein RR-2 26	CPR RR-2 26	NA	mRNA	Scaffold58	727673	729087	-	NA	NA
no structural change;	AGLA004728	AGLA004728	NA	NA	gene	Scaffold58	738461	739653	-	NA	NA
no structural change;	AGLA004728-RA	Cuticular Protein RR-2 27	CPR RR-2 27	NA	mRNA	Scaffold58	738461	739653	-	NA	NA
reduced;	AGLA004729	AGLA004729	NA	NA	gene	Scaffold58	751137	751786	+	NA	NA
reduced;	AGLA004729-RA	Cuticular Protein RR-2 28	CPR RR-2 28	NA	mRNA	Scaffold58	751137	751786	+	NA	NA
no structural change;	AGLA004730	AGLA004730	NA	NA	gene	Scaffold58	758101	763022	+	NA	NA
no structural change;	AGLA004730-RA	Cuticular Protein RR-2 29	CPR RR-2 29	NA	mRNA	Scaffold58	758101	763022	+	NA	NA
no structural change;	AGLA004731	AGLA004731	NA	NA	gene	Scaffold58	766796	768571	+	NA	NA
no structural change;	AGLA004731-RA	Cuticular Protein RR-2 30	CPR RR-2 30	NA	mRNA	Scaffold58	766796	768571	+	NA	NA
no structural change;	AGLA004733	AGLA004733	NA	NA	gene	Scaffold58	774744	778841	-	NA	NA
no structural change;	AGLA004733-RA	Cuticular Protein RR-2 31	CPR RR-2 31	NA	mRNA	Scaffold58	774744	778841	-	NA	NA
no structural change;	AGLA004734	AGLA004734	NA	NA	gene	Scaffold58	779661	782826	+	NA	NA
no structural change;	AGLA004734-RA	Cuticular Protein RR-2 32	CPR RR-2 32	NA	mRNA	Scaffold58	779661	782826	+	NA	NA
no structural change;	AGLA004735	AGLA004735	NA	NA	gene	Scaffold58	788431	795077	+	NA	NA
no structural change;	AGLA004735-RA	Cuticular Protein RR-2 33	CPR RR-2 33	NA	mRNA	Scaffold58	788431	795077	+	NA	NA
no structural change;	AGLA004736	AGLA004736	NA	NA	gene	Scaffold58	804549	804839	+	NA	NA
no structural change;	AGLA004736-RA	Cuticular Protein RR-2 34	CPR RR-2 34	NA	mRNA	Scaffold58	804549	804839	+	NA	NA
no structural change;	AGLA004737	AGLA004737	NA	NA	gene	Scaffold58	816687	821795	+	NA	NA
no structural change;	AGLA004737-RA	Cuticular Protein RR-2 35	CPR RR-2 35	NA	mRNA	Scaffold58	816687	821795	+	NA	NA
no structural change;	AGLA004738	AGLA004738	NA	NA	gene	Scaffold58	830377	832929	+	NA	NA
no structural change;	AGLA004738-RA	Cuticular Protein RR-2 36	CPR RR-2 36	NA	mRNA	Scaffold58	830377	832929	+	NA	NA
no structural change;	AGLA004740	AGLA004740	NA	NA	gene	Scaffold58	850983	852061	-	NA	NA
no structural change;	AGLA004740-RA	Cuticular Protein RR-2 37	CPR RR-2 37	NA	mRNA	Scaffold58	850983	852061	-	NA	NA
reduced;	AGLA004749	AGLA004749	NA	NA	gene	Scaffold58	1422708	1434668	+	NA	NA
reduced;	AGLA004749-RA	CYP345N1	NA	NA	mRNA	Scaffold58	1422708	1434668	+	NA	Data source for annotation:53%25 to CYP345A2 Tribolium,Note to curator:Complete protein,Note to curator:Transcript not found by BLAST
reduced;	AGLA004750	AGLA004750	NA	NA	gene	Scaffold58	1439707	1446952	+	NA	NA
reduced;	AGLA004750-RA	CYP345N2	NA	NA	mRNA	Scaffold58	1439707	1446952	+	NA	Data source for annotation:54%25 to CYP345A1 Tribolium,Note to curator:Complete protein
reduced;	AGLA004752	AGLA004752	NA	NA	gene	Scaffold58	1504001	1509433	+	NA	NA
reduced;	AGLA004752-RA	CYP345M1	NA	NA	mRNA	Scaffold58	1504001	1509433	+	NA	Data source for annotation:49%25 to CYP345A3 Meligethes aeneus ,Note to curator:Complete protein
modified within boundary coordinates;	AGLA004754	UDP-glycosyltransferase	UGT	NA	gene	Scaffold72	36647	44247	-	NA	NA
modified within boundary coordinates;	AGLA004754-RA	UDP-glycosyltransferase-AglaUGT_13	UGT	NA	mRNA	Scaffold72	36647	44247	-	NA	NA
reduced;	AGLA004761	UDP-glycosyltransferase	UGT	NA	gene	Scaffold72	141091	148512	-	NA	NA
reduced;	AGLA004761-RA	UDP-glycosyltransferase-AglaUGT_06	UGT	NA	mRNA	Scaffold72	141091	148512	-	NA	NA
extended;	AGLA004763	UDP-glycosyltransferase	UGT	NA	gene	Scaffold72	176686	181251	-	NA	NA
extended;	AGLA004763-RA	UDP-glycosyltransferase-AglaUGT_02	UGT	NA	mRNA	Scaffold72	176686	181251	-	NA	NA
no structural change;	AGLA004764	UDP-glycosyltransferase	UGT	NA	gene	Scaffold72	185607	192101	-	NA	NA
no structural change;	AGLA004764-RA	UDP-glycosyltransferase-AglaUGT_01	UGT	NA	mRNA	Scaffold72	185607	192101	-	NA	NA
extended;	AGLA004792	AGLA004792	NA	NA	gene	Scaffold211	589511	590495	-	NA	NA
extended;	AGLA004792-RA	similar to protein bric-a-brac	NA	similar to protein bric-a-brac	mRNA	Scaffold211	589511	590495	-	NA	Annotation type: Modify an existing gene model,Annotation type: Add a gene description,Added 5'UTR,Data source for annotation:RNAseq
no structural change;	AGLA004799	twisted gastrulation	NA	NA	gene	Scaffold211	1062909	1088835	-	NA	NA
no structural change;	AGLA004799-RA	crossveinless	Agla-cv	NA	mRNA	Scaffold211	1062909	1088835	-	NA	Annotation type: Approve an existing gene model,Annotation type: Add a gene symbol
reduced;	AGLA004826	Gustatory receptor 29	Gr29	NA	gene	Scaffold266	450120	451655	-	NA	NA
reduced;	AGLA004826-RA	Gustatory receptor 29	Gr29	NA	mRNA	Scaffold266	450120	451655	-	NA	Annotation type: Modify an existing gene model
extended;	AGLA004828	Gustatory receptor 24	Gr24	NA	gene	Scaffold266	474849	476091	-	NA	NA
extended;	AGLA004828-RA	Gustatory receptor 24	Gr24	NA	mRNA	Scaffold266	474849	476091	-	NA	Annotation type: Modify an existing gene model
extended;	AGLA004831	Gustatory receptor 20	Gr20	NA	gene	Scaffold266	491956	497250	-	NA	NA
extended;	AGLA004831-RA	Gustatory receptor 20	Gr20	NA	mRNA	Scaffold266	491956	497250	-	NA	Annotation type: Modify an existing gene model
extended;	AGLA004832	Gustatory receptor 19	Gr19	NA	gene	Scaffold266	498757	500122	-	NA	NA
extended;	AGLA004832-RA	Gustatory receptor 19	Gr19	NA	mRNA	Scaffold266	498757	500122	-	NA	Annotation type: Modify an existing gene model
extended;	AGLA004833	Gustatory Receptor 18	Gr18	NA	gene	Scaffold266	500642	503737	-	NA	NA
extended;	AGLA004833-RA	Gustatory Receptor 18	Gr18	NA	mRNA	Scaffold266	500642	503737	-	NA	Annotation type: Modify an existing gene model
extended;	AGLA004834	AGLA004834	Gr17	NA	gene	Scaffold266	506654	507978	-	NA	NA
extended;	AGLA004834-RA	Gustatory receptor 17	Gr17	NA	mRNA	Scaffold266	506654	507978	-	NA	Annotation type: Modify an existing gene model
no structural change;	AGLA004876	gastrulation defective paralog 2	gd-p2	NA	gene	Scaffold36	620823	658072	-	NA	NA
no structural change;	AGLA004876-RA	gastrulation defective paralog 2	gd-p2	NA	mRNA	Scaffold36	620823	658072	-	NA	NA
reduced;	AGLA004951	AGLA004951	NA	NA	gene	Scaffold138	911784	919596	+	NA	NA
reduced;	AGLA004951-RA	Cuticular Protein RR-2 38	CPR RR-2 38	NA	mRNA	Scaffold138	911784	919596	+	NA	NA
no structural change;	AGLA005022	AGLA005022	NA	NA	gene	Scaffold60	1064907	1066856	+	NA	NA
no structural change;	AGLA005022-RA	heat shock 70 kDa protein	HSP70	heat shock 70 kDa protein	mRNA	Scaffold60	1064907	1066856	+	NA	Annotation type: Approve an existing gene model,Annotation type: Add a gene symbol,Annotation type: Add a gene description,Data source for annotation: AAG01177.2
extended;	AGLA005074	AGLA005074	NA	NA	gene	Scaffold103	1249313	1265128	-	NA	NA
extended;	AGLA005074-RA	Glycoside hydrolase family 31 protein 8	GH31-8	putative alpha-glucosidase	mRNA	Scaffold103	1249313	1265128	-	InterPro:IPR000322	Annotation type: Modify an existing gene model,Result of: Adding several exons to the gene model,Added 5'UTR,Added 3'UTR,Data source for annotation: RNA-SEQ from larval midgut.,Note to curator: A non canonical splicing donor site has been found%2C supported by RNA-SEQ data.
reduced;	AGLA005080	AGLA005080	NA	NA	gene	Scaffold103	1338989	1347405	+	NA	NA
reduced;	AGLA005080-RA	Glycoside hydrolase family 31 protein 7	GH31-7	putative alpha-glucosidase	mRNA	Scaffold103	1338989	1347405	+	InterPro:IPR000322	Annotation type: Modify an existing gene model,Result of: Splitting a gene model. Original gene model ID: AglaTmpM005080-RA.,Added 5'UTR,Added 3'UTR,Result of: Adding an exon to the gene model,Data source for annotation: RNA-SEQ data from adult female.
no structural change;	AGLA005183	AGLA005183	NA	NA	gene	Scaffold233	151886	170266	+	NA	NA
no structural change;	AGLA005183-RA	aquaporin	NA	aquaporin	mRNA	Scaffold233	151886	170266	+	NA	Annotation type: Approve an existing gene model,Data source for annotation:1:CUFF.8993.1,Annotation type: Add a gene description
no structural change;	AGLA005200	AGLA005200	NA	NA	gene	Scaffold233	919138	924845	+	NA	NA
no structural change;	AGLA005200-RA	Cuticular Protein RR-2 39	CPR RR-2 39	NA	mRNA	Scaffold233	919138	924845	+	NA	NA
no structural change;	AGLA005201	AGLA005201	NA	NA	gene	Scaffold233	931946	934219	-	NA	NA
no structural change;	AGLA005201-RA	Cuticular Protein RR-2 40	CPR RR-2 40	NA	mRNA	Scaffold233	931946	934219	-	NA	NA
no structural change;	AGLA005202	AGLA005202	NA	NA	gene	Scaffold233	941279	941812	+	NA	NA
no structural change;	AGLA005202-RA	Cuticular Protein RR-2 41	CPR RR-2 41	NA	mRNA	Scaffold233	941279	941812	+	NA	NA
extended;	AGLA005203	AGLA005203	NA	NA	gene	Scaffold233	945095	959262	-	NA	NA
extended;	AGLA005203-RA	Cuticular Protein RR-2 42	CPR RR-2 42	NA	mRNA	Scaffold233	945095	959262	-	NA	NA
extended;	AGLA005204	AGLA005204	NA	NA	gene	Scaffold233	965163	968207	-	NA	NA
extended;	AGLA005204-RA	Cuticular Protein RR-2 43	CPR RR-2 43	NA	mRNA	Scaffold233	965163	968207	-	NA	NA
no structural change;	AGLA005205	AGLA005205	NA	NA	gene	Scaffold233	969650	973059	+	NA	NA
no structural change;	AGLA005205-RA	Cuticular Protein RR-2 44	CPR RR-2 44	NA	mRNA	Scaffold233	969650	973059	+	NA	NA
reduced;	AGLA005206	AGLA005206	NA	NA	gene	Scaffold233	988178	988525	-	NA	NA
reduced;	AGLA005206-RA	Cuticular Protein RR-2 45	CPR RR-2 45	NA	mRNA	Scaffold233	988178	988525	-	NA	NA
no structural change;	AGLA005207	AGLA005207	NA	NA	gene	Scaffold233	999916	1004761	+	NA	NA
no structural change;	AGLA005207-RA	Cuticular Protein RR-2 46	CPR RR-2 46	NA	mRNA	Scaffold233	999916	1004761	+	NA	NA
no structural change;	AGLA005208	AGLA005208	NA	NA	gene	Scaffold233	1015072	1015487	-	NA	NA
no structural change;	AGLA005208-RA	Cuticular Protein RR-2 47	CPR RR-2 47	NA	mRNA	Scaffold233	1015072	1015487	-	NA	NA
no structural change;	AGLA005209	AGLA005209	NA	NA	gene	Scaffold233	1021473	1021887	+	NA	NA
no structural change;	AGLA005209-RA	Cuticular Protein RR-2 48	CPR RR-2 48	NA	mRNA	Scaffold233	1021473	1021887	+	NA	NA
no structural change;	AGLA005210	AGLA005210	NA	NA	gene	Scaffold233	1023816	1024403	-	NA	NA
no structural change;	AGLA005210-RA	Cuticular Protein RR-2 49	CPR RR-2 49	NA	mRNA	Scaffold233	1023816	1024403	-	NA	NA
no structural change;	AGLA005211	AGLA005211	NA	NA	gene	Scaffold233	1029080	1029609	+	NA	NA
no structural change;	AGLA005211-RA	Cuticular Protein RR-2 50	CPR RR-2 50	NA	mRNA	Scaffold233	1029080	1029609	+	NA	NA
no structural change;	AGLA005216	AGLA005216	NA	NA	gene	Scaffold233	1069425	1074239	-	NA	NA
no structural change;	AGLA005216-RA	heat shock 70 kDa protein	HSP70	heat shock 70 kDa protein	mRNA	Scaffold233	1069425	1074239	-	NA	Annotation type: Approve an existing gene model,Annotation type: Add a gene symbol,Annotation type: Add a gene description,Data source for annotation: AAG01177.2
modified within boundary coordinates;	AGLA005268	Dorsal paralog A	Dl-PA	NfkappaB transcription factor	gene	Scaffold659	732964	750064	-	flybase:FBgn0260632	NA
modified within boundary coordinates;	AGLA005268-RA	Dorsal paralog A	Dl-PA	NA	mRNA	Scaffold659	732964	750064	-	NA	Likely to be alternative transcripts
modified within boundary coordinates;	AGLA005335	AGLA005335	NA	NA	gene	Scaffold99	85007	94962	+	NA	NA
modified within boundary coordinates;	AGLA005335-RA	chitin deacetylase 1 precursor	Cda1	chitin deacetylase 1 precursor	mRNA	Scaffold99	85007	94962	+	UniProtKB:A7U8C9	Annotation type: Approve an existing gene model
extended;	AGLA005419	AGLA005419	NA	NA	gene	Scaffold63	195320	207749	+	NA	NA
extended;	AGLA005419-RA	Glycoside hydrolase family 45 protein 1	GH45-1	endo-beta-1%2C4-glucanase	mRNA	Scaffold63	195320	207749	+	InterPro:IPR000334,PMID:24304644,PMID:24657889	Annotation type: Modify an existing gene model,Gene model modified according to RNA-SEQ data generated from Anoplophora larval gut (see Pubmed ID above).,Description derived from similarity to other cerambycid-derived proteins (see Pubmed ID above).
extended;	AGLA005420	AGLA005420	NA	NA	gene	Scaffold63	214286	217822	+	NA	NA
extended;	AGLA005420-RA	Glycoside hydrolase family 45 protein 2	GH45-2	endo-beta-1%2C4-glucanase	mRNA	Scaffold63	214286	217822	+	PMID:24304644,PMID:24657889,InterPro:IPR000334	Annotation type: Modify an existing gene model,Gene model modified according to sequence similarities with similar sequences derived from other cerambycid species (see Pubmed IDs above)..
reduced;	AGLA005468	AGLA005468	NA	NA	gene	Scaffold41	249300	253582	-	NA	NA
reduced;	AGLA005468-RA	odorant binding protein 43	Agla OBP43	NA	mRNA	Scaffold41	249300	253582	-	NA	Annotation type: Modify an existing gene model,Result of: Adding an exon to the gene model,Result of: Removing an exon from the gene model,Result of: Adjusted start of translation,Data source for annotation: homology to Tribolium castaneum OBPs
modified within boundary coordinates;	AGLA005470	AGLA005470	NA	NA	gene	Scaffold41	264009	270350	-	NA	NA
modified within boundary coordinates;	AGLA005470-RA	odorant binding protein 46	Agla OBP46	NA	mRNA	Scaffold41	264009	270350	-	NA	Annotation type: Modify an existing gene model,Result of: Adjusting start of translation,Result of: Adjusted exon boundary,Data source for annotation: homology to Tribolium castaneum OBPs
modified within boundary coordinates;	AGLA005471	AGLA005471	NA	NA	gene	Scaffold41	275161	281339	+	NA	NA
modified within boundary coordinates;	AGLA005471-RA	odorant binding protein 45	Agla OBP45	NA	mRNA	Scaffold41	275161	281339	+	NA	Annotation type: Modify an existing gene model,Result of: Adjusted exon boundary,Data source for annotation: homology to Tribolium castaneum OBPs
no structural change;	AGLA005493	spire	spir	similar to Drosophila melanogaster spire protein	gene	Scaffold41	932236	936870	-	NA	NA
no structural change;	AGLA005493-RA	spire	spir	similar to Drosophila melanogaster spire protein	mRNA	Scaffold41	932236	936870	-	NA	NA
reduced;	AGLA005504	AGLA005504	NA	NA	gene	Scaffold41	1125302	1143462	-	NA	NA
reduced;	AGLA005504-RA	serpin	SERPIN	serpin	mRNA	Scaffold41	1125302	1143462	-	NA	Annotation type: Modify an existing gene model,Data source for annotation:1:CUFF.14920.3,Annotation type: Add a gene symbol,Annotation type: Add a gene description,Data source for annotation:1:CUFF.14920.1
reduced;	AGLA005522	AGLA005522	NA	NA	gene	Scaffold163	417211	420723	-	NA	NA
reduced;	AGLA005522-RA	CYP18A1	NA	NA	mRNA	Scaffold163	417211	420723	-	NA	Data source for annotation:84%25 to CYP18A1 Tribolium castaneum,Note to curator:Complete protein,Note to curator:N-term shortened compared to model
no structural change;	AGLA005568	epidermal growth factor receptor	egfr	NA	gene	Scaffold242	512795	520389	+	NA	NA
no structural change;	AGLA005568-RA	Agla-epidermal growth factor receptor	Agla-egfr	NA	mRNA	Scaffold242	512795	520389	+	NA	NA
no structural change;	AGLA005587	AGLA005587	NA	NA	gene	Scaffold131	53119	63087	+	NA	NA
no structural change;	AGLA005587-RA	Cuticular Protein RR-2 51	CPR RR-2 51	NA	mRNA	Scaffold131	53119	63087	+	NA	NA
merge-UTR;	AGLA005613	arrest	aret	aka bruno	gene	Scaffold109	143002	393877	+	NA	NA
merge-UTR;	AGLA005613-RA	arrest (partial)	aret	aka bruno	mRNA	Scaffold109	143002	393877	+	NA	likely to be partial%2C some small hits interspersed
no structural change;	AGLA005613-RB	AGLA005613-RB	NA	NA	mRNA	Scaffold109	387316	393877	+	NA	NA
extended;	AGLA005632	AGLA005632	NA	NA	gene	Scaffold95	68531	124164	+	NA	NA
extended;	AGLA005632-RA	Cadherin-like protein	NA	putative receptor for Bacillus thuringiensis Cry toxins	mRNA	Scaffold95	68531	124164	+	InterPro:IPR015919	Annotation type: Modify an existing gene model,Result of: Adding two exons to the gene model,Added 5'UTR,Added 3'UTR,Data source for annotation: RNA-SEQ from larval gut
no structural change;	AGLA005741	AGLA005741	NA	NA	gene	Scaffold57	1152783	1153895	-	NA	NA
no structural change;	AGLA005741-RA	DnaJ-like protein	DnaJ	DnaJ domain containing protein	mRNA	Scaffold57	1152783	1153895	-	NA	Annotation type: Approve an existing gene model,Data source for annotation: XP-967556,Annotation type: Add a gene symbol
extended;	AGLA005767	AGLA005767	NA	NA	gene	Scaffold124	287889	292101	-	NA	NA
extended;	AGLA005767-RA	Heat shock protein 40	DnaJ	Heat shock protein 40	mRNA	Scaffold124	287889	292101	-	NA	Annotation type: Modify an existing gene model,Added 5'UTR,Added 3'UTR,Data source for annotation:XP_967556
no structural change;	AGLA005800	AGLA005800	NA	NA	gene	Scaffold124	990024	993264	-	NA	NA
no structural change;	AGLA005800-RA	Cuticular Protein Unclassified 3	CPU 3	NA	mRNA	Scaffold124	990024	993264	-	NA	NA
no structural change;	AGLA005871	AGLA005871	NA	NA	gene	Scaffold120	885401	886018	-	NA	NA
no structural change;	AGLA005871-RA	Cuticular protein RR-1 motif 23	CPR_RR-1 23	NA	mRNA	Scaffold120	885401	886018	-	NA	NA
extended;	AGLA005872	AGLA005872	NA	NA	gene	Scaffold120	894838	895796	+	NA	NA
extended;	AGLA005872-RA	Cuticular protein RR-1 motif 24	CPR_RR-1 24	NA	mRNA	Scaffold120	894838	895796	+	NA	NA
extended;	AGLA005901	activin-beta	activin-beta (partial)	NA	gene	Scaffold195	943723	944798	-	NA	Also referred to as dActivin
extended;	AGLA005901-RA	NA	NA	NA	mRNA	Scaffold195	943723	944798	-	NA	Reverse blasts to Dm-activin/activin-beta%2C but much too small(209 vs 946 AA)%2C perhaps partial model,Annotation type: Add a gene description,further homology downstream of neighboring gene perhaps complicated locus or mistake in assembly
extended;	AGLA005902	AGLA005902	NA	NA	gene	Scaffold195	966299	980975	+	NA	NA
extended;	AGLA005902-RA	Glycoside hydrolase family 1 protein 3	GH1-3	putative beta-glucosidase	mRNA	Scaffold195	966299	980975	+	InterPro:IPR001360	Annotation type: Modify an existing gene model,Result of: Extending two existing exons based on a full-length transcript identified from the female RNA-SEQ data,Added 3'UTR
no structural change;	AGLA005903	activin beta	activin beta (partial)	NA	gene	Scaffold195	1054108	1054635	-	NA	NA
no structural change;	AGLA005903-RA	AGLA005903-RA	NA	NA	mRNA	Scaffold195	1054108	1054635	-	NA	NA
no structural change;	AGLA005904	AGLA005904	NA	NA	gene	Scaffold195	1140664	1141188	+	NA	NA
no structural change;	AGLA005904-RA	growth/differentiation factor 8 Myostatin	GDF*/Myo	NA	mRNA	Scaffold195	1140664	1141188	+	NA	Annotation type: Approve an existing gene model,Annotation type: Add a gene symbol
extended;	AGLA006016	Agla-chitin synthase 1	Agla-chs1	NA	gene	Scaffold107	975778	1037074	-	NA	NA
extended;	AGLA006016-RA	Agla-chitin synthase 1%2C isoform 1-RA	Agla-chs1-isoform-1-RA	NA	mRNA	Scaffold107	975778	1037074	-	RefSeq Tcas:NP_001034491.1,RefSeq Dmel:NP_996152.1	Annotation type: Modify an existing gene model,Annotation type: Add a new gene model not existing in gene set,Result of: Adding an exon to the gene model,Result of: Removing an exon from the gene model,Added 5'UTR,Note to curator: Exons 13 and 14 are alternately used exons in two isoforms%2C RA and RB: orthology and RNAseq support.
extended;	AGLA006016-RB	Agla-chitin synthase 1%2C isoform 2-RB	Agla-chs1-isoform-2-RB	NA	mRNA	Scaffold107	975778	1037074	-	RefSeq Tcas:NP_001034491.1,RefSeq Dmel:NP_996152.1	Annotation type: Modify an existing gene model,Annotation type: Add a new gene model not existing in gene set,Result of: Adding an exon to the gene model,Result of: Removing an exon from the gene model,Added 5'UTR,Note to curator: Exons 13 and 14 are alternately used exons in two isoforms%2C RA and RB: orthology and RNAseq support.
modified within boundary coordinates;	AGLA006040	AGLA006040	NA	NA	gene	Scaffold170	878888	890588	-	NA	NA
modified within boundary coordinates;	AGLA006040-RA	Cuticular Protein CPAP1 4	CPAP1 4	NA	mRNA	Scaffold170	878888	890588	-	NA	NA
reduced;	AGLA006111	Gustatory receptor 35	Gr35	NA	gene	Scaffold193	735298	736508	-	NA	NA
reduced;	AGLA006111-RA	Gustatory receptor 35	Gr35	NA	mRNA	Scaffold193	735298	736508	-	NA	Annotation type: Approve an existing gene model
reduced;split-CDS;	AGLA006113	Gustatory receptor 33	Gr33	NA	gene	Scaffold193	749086	754735	-	NA	NA
reduced;split-CDS;	AGLA006113-RA	Gustatory receptor 33a	Gr33a	NA	mRNA	Scaffold193	749086	754735	-	NA	Annotation type: Modify an existing gene model
reduced;split-CDS;	AGLA006113-RB	Gustatory receptor 33b	Gr33b	NA	mRNA	Scaffold193	749086	751640	-	NA	Annotation type: Modify an existing gene model
no structural change;	AGLA006114	Gustatory receptor 32	Gr32	NA	gene	Scaffold193	760098	817692	-	NA	NA
no structural change;	AGLA006114-RA	Gustatory receptor 32a	Gr32a	NA	mRNA	Scaffold193	760098	817692	-	NA	Annotation type: Modify an existing gene model
no structural change;	AGLA006114-RB	Gustatory receptor 32b	Gr32b	NA	mRNA	Scaffold193	760098	812293	-	NA	Annotation type: Modify an existing gene model
no structural change;	AGLA006114-RC	Gustatory receptor 32c	Gr32c	NA	mRNA	Scaffold193	760098	809638	-	NA	Annotation type: Modify an existing gene model
no structural change;	AGLA006114-RD	Gustatory receptor 32d	Gr32d	NA	mRNA	Scaffold193	760098	801110	-	NA	Annotation type: Modify an existing gene model
no structural change;	AGLA006114-RE	Gustatory receptor 32e	Gr32e	NA	mRNA	Scaffold193	760098	797606	-	NA	Annotation type: Modify an existing gene model
no structural change;	AGLA006114-RF	Gustatory receptor 32f	Gr32f	NA	mRNA	Scaffold193	760098	787634	-	NA	Annotation type: Modify an existing gene model
no structural change;	AGLA006114-RG	Gustatory receptor 32g	Gr32g	NA	mRNA	Scaffold193	760098	784623	-	NA	Annotation type: Modify an existing gene model
no structural change;	AGLA006114-RH	Gustatory receptor 32h	Gr32h	NA	mRNA	Scaffold193	760098	782379	-	NA	Annotation type: Modify an existing gene model
no structural change;	AGLA006114-RI	Gustatory receptor 32i	Gr32i	NA	mRNA	Scaffold193	760098	779739	-	NA	Annotation type: Modify an existing gene model
no structural change;	AGLA006114-RK	Gustatory receptor 32k	Gr32k	NA	mRNA	Scaffold193	760098	771813	-	NA	Annotation type: Modify an existing gene model
no structural change;	AGLA006114-RM	Gustatory receptor 32m	Gr32m	NA	mRNA	Scaffold193	760098	763477	-	NA	Annotation type: Modify an existing gene model
reduced;	AGLA006142	Gustatory receptor 81	Gr81	NA	gene	Scaffold98	339171	347240	-	NA	NA
reduced;	AGLA006142-RA	Gustatory receptor 81	Gr81	NA	mRNA	Scaffold98	339171	347240	-	NA	Annotation type: Modify an existing gene model
extended;	AGLA006173	AGLA006173	NA	NA	gene	Scaffold54	144416	160715	-	NA	NA
extended;	AGLA006173-RA	odorant receptor 99	Agla Or99	NA	mRNA	Scaffold54	144416	160715	-	NA	Annotation type: Modify an existing gene model,Result of: Adding an exon to the gene model,Result of: Removing an exon from the gene model,Result of: Adjusting exon splice sites,Data source for annotation: homology to odorant receptor transcript from Megacyllene caryae
extended;	AGLA006196	Ionotropic receptor 8a	Ir8a	NA	gene	Scaffold331	849539	862608	+	NA	NA
extended;	AGLA006196-RA	Ionotropic receptor 8a	Ir8a	NA	mRNA	Scaffold331	849539	862608	+	NA	Annotation type: Modify an existing gene model
no structural change;	AGLA006204	AGLA006204	NA	NA	gene	Scaffold260	19351	21891	+	NA	NA
no structural change;	AGLA006204-RA	Cuticular Protein RR-2 52	CPR RR-2 52	NA	mRNA	Scaffold260	19351	21891	+	NA	NA
no structural change;	AGLA006240	AGLA006240	NA	NA	gene	Scaffold264	690386	711393	+	NA	NA
no structural change;	AGLA006240-RA	Cuticular Protein Unclassified 4	CPU 4	NA	mRNA	Scaffold264	690386	711393	+	NA	NA
extended;	AGLA006242	AGLA006242	tll	terminal gap gene	gene	Scaffold264	781895	796432	-	NA	difficult to annotate%2C little rnaseq support%2C some similarity by blast to drosophila not captured in transcript
extended;	AGLA006242-RA	tailless	tll	NA	mRNA	Scaffold264	781895	796432	-	NA	NA
modified within boundary coordinates;	AGLA006316	piwi	NA	NA	gene	Scaffold78	1075976	1100558	+	NA	NA
modified within boundary coordinates;	AGLA006316-RA	piwi	NA	NA	mRNA	Scaffold78	1075976	1100558	+	NA	NA
extended;	AGLA006364	AGLA006364	NA	NA	gene	Scaffold181	310731	312101	+	NA	NA
extended;	AGLA006364-RA	Glycoside hydrolase family 28 protein 9	GH28-9	NA	mRNA	Scaffold181	310731	312101	+	PMID:24304644,InterPro:IPR000743	Added 5'UTR including an intron based on RNA-SEQ data generated from Anoplophora larval gut (see Pubmed ID above).,Added 3'UTR based on RNA-SEQ data generated from Anoplophora larval gut (see Pubmed ID above).
modified within boundary coordinates;	AGLA006406	AGLA006406	NA	NA	gene	Scaffold66	383811	397495	+	NA	NA
modified within boundary coordinates;	AGLA006406-RA	Cryptochrome 2	Agla Cry2	NA	mRNA	Scaffold66	383811	397495	+	GenBank:ABO38438,RefSeq:NP_001076794,GenBank:EFA04537,BeetleBase:TC010454	Annotation type: Modify an existing gene model,Annotation type: Add a gene symbol,Data source for annotation:Homology to Tribolium castaneum cryptochrome 2,Result of:adjust splice site
modified within boundary coordinates;	AGLA006504	AGLA006504	NA	NA	gene	Scaffold134	620779	622685	+	NA	NA
modified within boundary coordinates;	AGLA006504-RA	odorant binding protein 35	Agla OBP35	NA	mRNA	Scaffold134	620779	622685	+	NA	Annotation type: Modify an existing gene model,Result of: Adding an exon to the gene model,Data source for annotation: homology to Tribolium castaneum
modified within boundary coordinates;	AGLA006505	AGLA006505	NA	NA	gene	Scaffold134	627474	630040	+	NA	NA
modified within boundary coordinates;	AGLA006505-RA	odorant binding protein 37	Agla OBP37	NA	mRNA	Scaffold134	627474	630040	+	NA	Annotation type: Modify an existing gene model,Result of: Adjusting start of translation,Data source for annotation: homology to Tribolium castaneum OBPs
no structural change;	AGLA006506	AGLA006506	NA	NA	gene	Scaffold134	634447	638349	+	NA	NA
no structural change;	AGLA006506-RA	odorant binding protein 38	Agla OBP38	NA	mRNA	Scaffold134	634447	638349	+	NA	Annotation type: Approve an existing gene model
no structural change;	AGLA006507	AGLA006507	NA	NA	gene	Scaffold134	654896	657256	+	NA	NA
no structural change;	AGLA006507-RA	odorant binding protein 36	Agla OBP36	NA	mRNA	Scaffold134	654896	657256	+	NA	Annotation type: Approve an existing gene model
modified within boundary coordinates;	AGLA006512	saxophone	NA	NA	gene	Scaffold134	699259	712591	-	NA	NA
modified within boundary coordinates;	AGLA006512-RA	saxophone	Agla-sax	NA	mRNA	Scaffold134	699259	712591	-	NA	Annotation type: Approve an existing gene model,Annotation type: Add a gene symbol
extended;	AGLA006523	follistatin	NA	NA	gene	Scaffold91	438123	467346	-	NA	NA
extended;	AGLA006523-RA	follistatin	Agla-Fst	NA	mRNA	Scaffold91	438123	467346	-	NA	Annotation type: Approve an existing gene model,Annotation type: Add a gene symbol
no structural change;	AGLA006523-RB	follistatin	Agla-Fst	NA	mRNA	Scaffold91	448899	467346	-	NA	Annotation type: Approve an existing gene model,Annotation type: Add a gene symbol
no structural change;	AGLA006531	AGLA006531	NA	NA	gene	Scaffold91	940925	941263	+	NA	NA
no structural change;	AGLA006531-RA	Cuticular protein RR-1 motif 26	CPR_RR-1 26	NA	mRNA	Scaffold91	940925	941263	+	NA	NA
no structural change;	AGLA006532	AGLA006532	NA	NA	gene	Scaffold91	945366	957113	+	NA	NA
no structural change;	AGLA006532-RA	Cuticular protein RR-1 motif 27	CPR_RR-1 27	NA	mRNA	Scaffold91	945366	957113	+	NA	NA
extended;	AGLA006579	Ionotropic receptor 75f	Ir75f	NA	gene	Scaffold110	62247	66779	-	NA	NA
extended;	AGLA006579-RF	Ionotropic receptor 75f	Ir75f	NA	mRNA	Scaffold110	62247	66779	-	NA	Annotation type: Modify an existing gene model
reduced;	AGLA006593	UDP-glycosyltransferase	UGT	NA	gene	Scaffold110	675586	680077	-	NA	NA
reduced;	AGLA006593-RA	UDP-glycosyltransferase-AglaUGT_58	UGT	NA	mRNA	Scaffold110	675586	680077	-	NA	NA
reduced;	AGLA006595	UDP-glycosyltransferase	UGT	NA	gene	Scaffold110	684367	692969	-	NA	NA
reduced;	AGLA006595-RA	UDP-glycosyltransferase-AglaUGT_57	UGT	NA	mRNA	Scaffold110	684367	692969	-	NA	NA
reduced;split-UTR;	AGLA006596	UDP-glycosyltransferase-AglaTmpA006596-02-RA	UGT	NA	gene	Scaffold110	703847	710150	-	NA	NA
reduced;split-UTR;	AGLA006596-RA	UDP-glycosyltransferase-AglaUGT_56	UGT	NA	mRNA	Scaffold110	703847	710150	-	NA	NA
extended;	AGLA006649	UDP-glycosyltransferase	UGT	NA	gene	Scaffold76	303379	306002	+	NA	NA
extended;	AGLA006649-RA	UDP-glycosyltransferase-AglaUGT_22	UGT	NA	mRNA	Scaffold76	303379	306002	+	NA	exon1 contains a frame-shift mutation or sequencing error.
extended;	AGLA006668	AGLA006668	NA	NA	gene	Scaffold76	670609	673133	+	NA	NA
extended;	AGLA006668-RA	Glycoside hydrolase family 13 protein 2	GH13-2	alpha-amylase	mRNA	Scaffold76	670609	673133	+	InterPro:IPR006046,InterPro:IPR015902	Annotation type: Approve an existing gene model,The description is based on high similarities to other insect alpha-amylases.
no structural change;	AGLA006678	AGLA006678	NA	NA	gene	Scaffold76	869651	878628	-	NA	NA
no structural change;	AGLA006678-RA	DSF	DSF	Nuclear REceptor	mRNA	Scaffold76	869651	878628	-	NA	NA
extended;	AGLA006721	AGLA006721	NA	NA	gene	Scaffold88	29455	34180	-	NA	NA
extended;	AGLA006721-RA	CYP4Q25	NA	NA	mRNA	Scaffold88	29455	34180	-	NA	Data source for annotation:56%25 to CYP4Q2 Tribolium castaneum,Note to curator:Missing N-term
reduced;	AGLA006737	AGLA006737	NA	NA	gene	Scaffold88	996305	1003347	+	NA	NA
reduced;	AGLA006737-RA	CYP345F4	NA	NA	mRNA	Scaffold88	996305	1003347	+	NA	Data source for annotation:52%25 TO CYP345F1 DPO1126_E15 Dendroctonus ponderosae and 73%25 to CYP345F2 Leptinotarsa decemlineata,Note to curator:Missing start Methionine (MRLKRRQNVVGFLTMAYW)
no structural change;	AGLA006834	AGLA006834	NA	NA	gene	Scaffold188	337897	348789	+	NA	NA
no structural change;	AGLA006834-RA	Cuticular Protein Unclassified 5	CPU 5	NA	mRNA	Scaffold188	337897	348789	+	NA	NA
reduced;	AGLA006885	AGLA006885	NA	NA	gene	Scaffold382	36725	40420	+	NA	NA
reduced;	AGLA006885-RA	odorant receptor 51	Agla Or51	NA	mRNA	Scaffold382	36725	40420	+	NA	Annotation type: Modify an existing gene model,Result of: Adding an exon to the gene model,Result of: Removing an exon from the gene model,Result of: Adjusting exon splice sites,Data source for annotation: homology to odorant receptor transcript from Megacyllene caryae
extended;	AGLA006890	AGLA006890	NA	NA	gene	Scaffold382	225150	225845	+	NA	NA
extended;	AGLA006890-RA	Small heat shock protein	smHSP	Small heat shock protein	mRNA	Scaffold382	225150	225845	+	NA	Annotation type: Modify an existing gene model,Added 5'UTR,Added 3'UTR,Annotation type: Add a gene symbol,Data source for annotation:XP_973378
reduced;	AGLA006966	AGLA006966	NA	NA	gene	Scaffold624	967503	969851	-	NA	NA
reduced;	AGLA006966-RA	CYP303A1	NA	NA	mRNA	Scaffold624	967503	969851	-	NA	Data source for annotation:64%25 to CYP303A1 Harmonia axyridis,Note to curator:Complete protein
extended;	AGLA006972	AGLA006972	NA	NA	gene	Scaffold104	78183	79256	-	NA	NA
extended;	AGLA006972-RA	Glycoside hydrolase family 5 protein 5	GH5-5	endo-beta-1%2C4-glucanase	mRNA	Scaffold104	78183	79256	-	PMID:24304644,PMID:24657889,InterPro:IPR001547	Added 5'UTR and 3'UTR based on RNA-SEQ data generated from Anoplophora larval gut (see Pubmed ID above),Added a gene description based on functional data obtained from a similar protein from another cerambycid species (see Pubmed ID above).
no structural change;	AGLA007000	snake paralog 2	snk-p2	serine protease	gene	Scaffold87	472239	474607	+	NA	NA
no structural change;	AGLA007000-RA	snake paralog 2	snk-p2	NA	mRNA	Scaffold87	472239	474607	+	NA	NA
no structural change;	AGLA007001	snake paralog 3	snk-p3	NA	gene	Scaffold87	477346	491482	+	NA	NA
no structural change;	AGLA007001-RA	snake paralog 3	snk-p3	NA	mRNA	Scaffold87	477346	491482	+	NA	NA
no structural change;	AGLA007003	snake paralog 4	snk-p4	NA	gene	Scaffold87	504810	521690	+	NA	NA
no structural change;	AGLA007003-RA	snake paralog 4	snk-p4	NA	mRNA	Scaffold87	504810	521690	+	NA	NA
extended;	AGLA007023	Gustatory receptor 4	Gr4	NA	gene	Scaffold75	26027	36124	-	NA	NA
extended;	AGLA007023-RA	Gustatory receptor 4	Gr4	NA	mRNA	Scaffold75	26027	36124	-	NA	Annotation type: Modify an existing gene model
extended;	AGLA007024	Gustatory receptor 6	Gr6	NA	gene	Scaffold75	65651	76973	-	NA	NA
extended;	AGLA007024-RA	Gustatory receptor 6	Gr6	NA	mRNA	Scaffold75	65651	76973	-	NA	Annotation type: Modify an existing gene model
modified within boundary coordinates;	AGLA007025	Gustatory receptor 7	Gr7	NA	gene	Scaffold75	82319	86824	+	NA	NA
modified within boundary coordinates;	AGLA007025-RA	Gustatory receptor 7	Gr7	NA	mRNA	Scaffold75	82319	86824	+	NA	Annotation type: Modify an existing gene model,Note to curator: The 4th intron donor is a GC.
reduced;	AGLA007026	Gustatory receptor 8	Gr8	NA	gene	Scaffold75	89247	109830	+	NA	NA
reduced;	AGLA007026-RA	Gustatory receptor 8	Gr8	NA	mRNA	Scaffold75	89247	109830	+	NA	Annotation type: Modify an existing gene model
reduced;	AGLA007044	pumilio	pum	similar to Drosophila melanogaster Pumilio protein	gene	Scaffold75	941373	970544	-	NA	NA
reduced;	AGLA007044-RA	pumilio	pum	similar to Drosophila melanogaster Pumilio protein	mRNA	Scaffold75	941373	970544	-	NA	NA
extended;	AGLA007050	AGLA007050	NA	NA	gene	Scaffold153	64854	66681	+	NA	NA
extended;	AGLA007050-RA	DnaJ-like protein	DnaJ	DnaJ domain containing protein	mRNA	Scaffold153	64854	66681	+	NA	Annotation type: Modify an existing gene model,Added 5'UTR,Added 3'UTR,Annotation type: Add a gene symbol,Data source for annotation: XP_967556
reduced;	AGLA007075	AGLA007075	NA	NA	gene	Scaffold29	52854	64300	+	NA	NA
reduced;	AGLA007075-RA	CYP6BJ4	NA	NA	mRNA	Scaffold29	52854	64300	+	NA	Note to curator: Complete protein,Note to curator: Transcript not found by BLAST,Data source for annotation: 58%25 to CYP6BJ1 57%25 to CYP6BK9 Tribolium
reduced;	AGLA007076	AGLA007076	NA	NA	gene	Scaffold29	73851	80728	+	NA	NA
reduced;	AGLA007076-RA	CYP6BJ5	NA	NA	mRNA	Scaffold29	73851	80728	+	NA	Data source for annotation:57%25 to CYP6BJ1 ,Note to curator: Complete protein
reduced;	AGLA007077	AGLA007077	NA	NA	gene	Scaffold29	93220	107576	+	NA	NA
reduced;	AGLA007077-RA	CYP6BJ6	NA	NA	mRNA	Scaffold29	93220	107576	+	NA	Data source for annotation:54%25 to CYP6BK2 Tribolium,Note to curator: Complete protein,Note to curator: Duplicate exon 6 (identical seq),Note to curator:Transcript not found by BLAST
extended;	AGLA007078	AGLA007078	NA	NA	gene	Scaffold29	113035	119758	+	NA	NA
extended;	AGLA007078-RA	CYP6BJ7	NA	NA	mRNA	Scaffold29	113035	119758	+	NA	Data source for annotation:49%25 to CYP6BJ1 ,Note to curator: Complete protein,Note to curator:N-term is in a sequence gap
extended;	AGLA007079	AGLA007079	NA	NA	gene	Scaffold29	129694	150938	+	NA	NA
extended;	AGLA007079-RA	CYP6BJ8	NA	NA	mRNA	Scaffold29	129694	150938	+	NA	Data source for annotation:55%25 to CYP6BK9 Tribolium,Note to curator: Complete protein
modified within boundary coordinates;	AGLA007082	AGLA007082	NA	NA	gene	Scaffold29	197952	215842	-	NA	NA
modified within boundary coordinates;	AGLA007082-RA	CYP6BJ15	NA	NA	mRNA	Scaffold29	197952	215842	-	NA	Data source for annotation:56%25 to CYP6BJ1 ,Note to curator:Complete protein,Note to curator:Transcript not found by BLAST
reduced;	AGLA007083	AGLA007083	NA	NA	gene	Scaffold29	228471	235459	-	NA	NA
reduced;	AGLA007083-RA	CYP6BJ14	NA	NA	mRNA	Scaffold29	228471	235459	-	NA	Data source for annotation:59%25 to CYP6BJ1 58%25 to CYP6BK2 Tribolium,Note to curator: Complete protein
reduced;	AGLA007084	AGLA007084	NA	NA	gene	Scaffold29	246127	252757	-	NA	NA
reduced;	AGLA007084-RA	CYP6BJ13	NA	NA	mRNA	Scaffold29	246127	252757	-	NA	Data source for annotation:50%25 to CYP6BK9 Tribolium,Note to curator: Complete protein
extended;	AGLA007085	AGLA007085	NA	NA	gene	Scaffold29	340333	356985	-	NA	NA
extended;	AGLA007085-RA	CYP6BJ12	NA	NA	mRNA	Scaffold29	340333	356985	-	NA	Data source for annotation: 55%25 to CYP6BK2 Tribolium,Note to curator: Complete protein,Note to curator: There are 2 exon #5s with 1 AA difference
extended;	AGLA007086	AGLA007086	NA	NA	gene	Scaffold29	377405	394079	-	NA	NA
extended;	AGLA007086-RA	CYP6BJ11	NA	NA	mRNA	Scaffold29	377405	394079	-	NA	Data source for annotation:55%25 TO CYP6BK4 TRIBOLIUM,Note to curator:Missing last exon
reduced;	AGLA007088	AGLA007088	NA	NA	gene	Scaffold29	404800	415936	-	NA	NA
reduced;	AGLA007088-RA	CYP6BJ10	NA	NA	mRNA	Scaffold29	404800	415936	-	NA	Data source for annotation:54%25 to CYP6BJ1 ,Note to curator: Complete protein,Note to curator: Missing EXXR motif
reduced;	AGLA007089	AGLA007089	NA	NA	gene	Scaffold29	421295	430875	-	NA	NA
reduced;	AGLA007089-RA	CYP6BJ9	NA	NA	mRNA	Scaffold29	421295	430875	-	NA	Data source for annotation:57%25 to CYP6BK18 Dastarcus Helophoroides ,Note to curator:Complete protein
extended;	AGLA007102	AGLA007102	NA	NA	gene	Scaffold29	830872	842058	-	NA	NA
extended;	AGLA007102-RA	CYP6BJ16	NA	NA	mRNA	Scaffold29	830872	842058	-	NA	Data source for annotation:58%25 to CYP6BK2 Tribolium,Note to curator:Missing first exon is a sequence gap
reduced;	AGLA007103	AGLA007103	NA	NA	gene	Scaffold29	858618	870163	+	NA	NA
reduced;	AGLA007103-RA	CYP6BJ17	NA	NA	mRNA	Scaffold29	858618	870163	+	NA	Data source for annotation:55%25 to CYP6BK7 Tribolium,Note to curator:Complete protein
reduced;	AGLA007104	AGLA007104	NA	NA	gene	Scaffold29	879032	894363	+	NA	NA
reduced;	AGLA007104-RA	CYP6BJ18	NA	NA	mRNA	Scaffold29	879032	894363	+	NA	Data source for annotation:54%25 to CYP6BK7 Tribolium,Note to curator:Complete protein,Note to curator:Transcript not found by BLAST
reduced;	AGLA007105	AGLA007105	NA	NA	gene	Scaffold29	898576	904617	+	NA	NA
reduced;	AGLA007105-RA	CYP6BJ19	NA	NA	mRNA	Scaffold29	898576	904617	+	NA	Data source for annotation:54%25 TO CYP6BJ1 ,Note to curator:Complete protein
reduced;	AGLA007108	AGLA007108	NA	NA	gene	Scaffold29	951193	967918	+	NA	NA
reduced;	AGLA007108-RA	CYP6BJ21	NA	NA	mRNA	Scaffold29	951193	967918	+	NA	Data source for annotation:46%25 to CYP6BJ1 ,Note to curator:Complete protein
modified within boundary coordinates;	AGLA007115	AGLA007115	NA	NA	gene	Scaffold106	234278	239125	-	NA	NA
modified within boundary coordinates;	AGLA007115-RA	odorant binding protein 48	Agla OBP48	NA	mRNA	Scaffold106	234278	239125	-	NA	Annotation type: Modify an existing gene model,Result of: Adding an exon to the gene model,Data source for annotation: homology to Tribolium castaneum OBPs
no structural change;	AGLA007258	AGLA007258	NA	NA	gene	Scaffold126	187213	189189	+	NA	NA
no structural change;	AGLA007258-RA	Cuticular Protein CPF 2	CPF 2	NA	mRNA	Scaffold126	187213	189189	+	NA	NA
merge-UTR;	AGLA007290	AGLA007290	NA	NA	gene	Scaffold238	289482	316820	-	NA	NA
no structural change;	AGLA007290-RA	BAG domain-containing protein Samui-like isoform A	NA	BAG domain-containing protein Samui-like isoform A	mRNA	Scaffold238	289482	293565	-	PMID:11422373,GenBank:BAB39763.1	Annotation type: Approve an existing gene model,Data source for annotation:1:CUFF.9161.1,Annotation type: Add a gene description
merge-UTR;	AGLA007290-RB	BAG domain-containing protein Samui-like isoform B	NA	BAG domain-containing protein Samui-like isoform B	mRNA	Scaffold238	289482	294244	-	GenBank:BAB39763.1,PMID:11422373	Annotation type: Modify an existing gene model,Result of: Adding an exon to the gene model,Result of: Removing an exon from the gene model,Data source for annotation:1:CUFF.9161.2,Annotation type: Add a gene description
no structural change;	AGLA007290-RC	BAG domain-containing protein Samui isoform C	NA	BAG domain-containing protein Samui-like isoform C	mRNA	Scaffold238	289482	316820	-	GenBank:BAB39763.1,PMID:11422373	Annotation type: Modify an existing gene model,Annotation type: Add a gene description,Result of: Adding an exon to the gene model,Result of: Removing an exon from the gene model,Data source for annotation: RNA-Seq
no structural change;	AGLA007524	AGLA007524	NA	NA	gene	Scaffold366	236481	288112	-	NA	NA
no structural change;	AGLA007524-RA	Knirps	Knirps	Nuclear REceptor	mRNA	Scaffold366	236481	288112	-	NA	NA
merge-UTR;	AGLA007527	AGLA007527	NA	NA	gene	Scaffold366	751441	828877	-	NA	NA
merge-UTR;	AGLA007527-RA	Eagle	Eagle	Nuclear receptor	mRNA	Scaffold366	751441	828877	-	NA	NA
no structural change;	AGLA007577	Snail/Escargot	twi	mesoderm transcription factor	gene	Scaffold254	83469	84245	+	NA	NA
no structural change;	AGLA007577-RA	twist	twi	NA	mRNA	Scaffold254	83469	84245	+	NA	NA
reduced;	AGLA007578	AGLA007578	NA	NA	gene	Scaffold254	90656	96356	+	NA	NA
reduced;	AGLA007578-RA	odorant receptor 35	Agla Or35	NA	mRNA	Scaffold254	90656	96356	+	NA	Annotation type: Modify an existing gene model,Result of: Adding an exon to the gene model,Result of: Removing an exon from the gene model,Result of: Adjusting exon splice sites,Data source for annotation: homology to odorant receptor transcript from Megacyllene caryae
extended;	AGLA007579	AGLA007579	NA	NA	gene	Scaffold254	105633	110362	+	NA	NA
extended;	AGLA007579-RA	odorant receptor 36	Agla Or36	NA	mRNA	Scaffold254	105633	110362	+	NA	Annotation type: Modify an existing gene model,Result of: Adding an exon to the gene model,Result of: Removing an exon from the gene model,Result of: Adjusting exon splice sites,Data source for annotation: homology to odorant receptor transcript from Megacyllene caryae
modified within boundary coordinates;reduced;	AGLA007627	AGLA007627	NA	NA	gene	Scaffold528	711672	727536	+	NA	NA
modified within boundary coordinates;	AGLA007627-RA	93 kDa serpin isoform A	SERPIN	93 kDa SERine Proteinase INhibitor (serpin) isoform A	mRNA	Scaffold528	711672	727536	+	NA	Annotation type: Modify an existing gene model,Data source for annotation: 1:CUFF.17063.2,Annotation type: Add a gene symbol,Annotation type: Add a gene description
modified within boundary coordinates;	AGLA007627-RB	93 kDa serpin isoform B	SERPIN	93 kDa SERine Proteinase INhibitor (serpin) isoform B	mRNA	Scaffold528	711672	727536	+	NA	Annotation type: Modify an existing gene model,Annotation type: Add a gene symbol,Annotation type: Add a gene description,Data source for annotation:1:CUFF.17063.1
reduced;	AGLA007627-RC	93 kDa serpin isoform C	SERPIN	93 kDa SERine Proteinase INhibitor (serpin) isoform C	mRNA	Scaffold528	721875	727536	+	NA	Annotation type: Modify an existing gene model,Data source for annotation:1:CUFF.17063.3,Annotation type: Add a gene description,Annotation type: Add a gene symbol
reduced;	AGLA007658	AGLA007658	NA	NA	gene	Scaffold698	152866	154625	-	NA	NA
reduced;	AGLA007658-RA	CYP6BQ32	NA	NA	mRNA	Scaffold698	152866	154625	-	NA	Data source for annotation:51%25 to CYP6BQ5 Tribolium castaneum,Note to curator:Complete protein,Note to curator:Transcript not found by BLAST,Note to curator:Non-canonical splice site retained due to RNA-seq support and homology support from David's analysis
reduced;	AGLA007678	AGLA007678	NA	NA	gene	Scaffold698	530821	534770	+	NA	NA
reduced;	AGLA007678-RA	Glycoside hydrolase family 31 protein 2	GH31-2	alpha-glucosidase	mRNA	Scaffold698	530821	534770	+	PMID:24304644,InterPro:IPR000322	Annotation type: Modify an existing gene model,Result of: Adding an exon to the gene model,Modification of the gene model based on a full-length transcript isolated from Anoplophora larval gut RNA-SEQ data (see Pubmed ID above).
no structural change;	AGLA007754	AGLA007754	NA	NA	gene	Scaffold430	813383	816334	+	NA	NA
no structural change;	AGLA007754-RA	Cuticular Protein Tweedle 1	TWDL1	NA	mRNA	Scaffold430	813383	816334	+	NA	NA
no structural change;	AGLA007758	AGLA007758	NA	NA	gene	Scaffold430	826796	830850	-	NA	NA
no structural change;	AGLA007758-RA	Cuticular Protein Tweedle 3	TWDL3	NA	mRNA	Scaffold430	826796	830850	-	NA	NA
extended;	AGLA007759	AGLA007759	NA	NA	gene	Scaffold430	839369	841556	+	NA	NA
extended;	AGLA007759-RA	Cuticular Protein Tweedle 4	TWDL4	NA	mRNA	Scaffold430	839369	841556	+	NA	NA
modified within boundary coordinates;	AGLA007762	AGLA007762	NA	NA	gene	Scaffold430	853621	860295	+	NA	NA
modified within boundary coordinates;	AGLA007762-RA	Cuticular Protein Tweedle 5	TWDL5	NA	mRNA	Scaffold430	853621	860295	+	NA	NA
extended;	AGLA007769	Toll	Tl	receptor embryo patterning/innate immunity	gene	Scaffold201	100223	109979	+	NA	NA
extended;	AGLA007769-RA	Toll	Tl	NA	mRNA	Scaffold201	100223	109979	+	NA	NA
extended;	AGLA007797	AGLA007797	NA	NA	gene	Scaffold201	862131	871193	-	NA	NA
extended;	AGLA007797-RA	Glycoside hydrolase family 31 protein 6	GH31-6	putative alpha-glucosidase	mRNA	Scaffold201	862131	871193	-	InterPro:IPR000322	Annotation type: Modify an existing gene model,Added 3'UTR,Data source for annotation: RNA-SEQ from adult female.
extended;	AGLA007802	AGLA007802	NA	NA	gene	Scaffold117	392813	395272	+	NA	NA
extended;	AGLA007802-RA	Glycoside hydrolase family 48 protein 1	GH48-1	putative cellobiosidase	mRNA	Scaffold117	392813	395272	+	InterPro:IPR000556,PMID:24304644	Added 5'UTR and 3'UTR based on RNA-SEQ data generated from Anoplophora larval gut (see Pubmed ID above).,I used the word "putative" in the description because their is no functional data for this gene family in beetles yet.
reduced;	AGLA007812	Ionotropic receptor 138	Ir138	NA	gene	Scaffold204	39859	41666	+	NA	NA
reduced;	AGLA007812-RA	Ionotropic receptor 138	Ir138	NA	mRNA	Scaffold204	39859	41666	+	NA	Annotation type: Modify an existing gene model
no structural change;	AGLA007834	pelle paralog B	pll-B	toll pathway component	gene	Scaffold204	312427	318571	+	flybase:FBpp0306780	NA
no structural change;	AGLA007834-RA	pelle paralog B	pll-B	NA	mRNA	Scaffold204	312427	318571	+	NA	NA
extended;reduced;	AGLA007855	Gustatory receptor 49	Gr49	NA	gene	Scaffold204	799145	817045	+	NA	NA
extended;	AGLA007855-RA	Gustatory receptor 49a	Gr49a	NA	mRNA	Scaffold204	799145	817045	+	NA	Annotation type: Modify an existing gene model
reduced;	AGLA007855-RB	Gustatory receptor 49b	Gr49b	NA	mRNA	Scaffold204	808942	817045	+	NA	Annotation type: Modify an existing gene model
reduced;	AGLA007895	AGLA007895	NA	NA	gene	Scaffold172	462996	469699	+	NA	NA
reduced;	AGLA007895-RA	CYP4BN20	NA	NA	mRNA	Scaffold172	462996	469699	+	NA	Data source for annotation:58%25 to CYP4BN1 Tribolium castaneum,Note to curator: missing N-term which is in a seq gap,Note to curator:No model in blast set
reduced;	AGLA007896	AGLA007896	NA	NA	gene	Scaffold172	487898	496049	+	NA	NA
reduced;	AGLA007896-RA	CYP4BN22	NA	NA	mRNA	Scaffold172	487898	496049	+	NA	Data source for annotation:56%25 to CYP4BN4 Tribolium,Note to curator:Complete protein,Note to curator:Extra exon 2%2C possible alternative splicing ,Note to curator:3 P450s fused
reduced;	AGLA007897	AGLA007897	NA	NA	gene	Scaffold172	502157	512051	+	NA	NA
reduced;	AGLA007897-RA	CYP4BN24	NA	NA	mRNA	Scaffold172	502157	512051	+	NA	Data source for annotation: 51%25 to CYP4BN4,Note to curator:Complete Protein,Note to curator:2 overlapping extra exons inserted between exons 2 and 3: One at 506391-506570 and one at 506571-506696,Note to curator:Non-canonical splice sites retained for inclusion of extra exon
modified within boundary coordinates;	AGLA007898	AGLA007898	NA	NA	gene	Scaffold172	520747	529733	+	NA	NA
modified within boundary coordinates;	AGLA007898-RA	CYP4EH1	NA	NA	mRNA	Scaffold172	520747	529733	+	NA	Data source for annotation:44%25 to CYP4BN6 Tribolium,Note to curator:Complete protein
split-UTR;	AGLA007900	AGLA007900	NA	NA	gene	Scaffold172	534496	550150	+	NA	NA
split-UTR;	AGLA007900-RA	CYP4EH2	NA	NA	mRNA	Scaffold172	534496	550150	+	NA	Data source for annotation: 45%25 to CYP4BN6 Tribolium,Note to curator: note first exon is 7.9 kb,Note to curator:Complete protein,Note to curator: 2 P450s fused
split-UTR;merge-UTR;	AGLA007901	AGLA007901	NA	NA	gene	Scaffold172	555652	564334	+	NA	NA
split-UTR;merge-UTR;	AGLA007901-RA	CYP4BN27	NA	NA	mRNA	Scaffold172	555652	564334	+	NA	Data source for annotation:55%25 to CYP4BN1 Tribolium,Note to curator:missing exons 2%2C3%2C and 4 in a sequence gap
reduced;	AGLA007976	AGLA007976	NA	NA	gene	Scaffold119	99578	100471	+	NA	NA
reduced;	AGLA007976-RA	Cuticular Protein RR-2 53	CPR RR-2 53	NA	mRNA	Scaffold119	99578	100471	+	NA	NA
reduced;	AGLA007979	AGLA007979	NA	NA	gene	Scaffold119	130099	135421	-	NA	NA
reduced;	AGLA007979-RA	Cuticular Protein RR-2 56	CPR RR-2 56	NA	mRNA	Scaffold119	130099	135421	-	NA	NA
no structural change;	AGLA007980	AGLA007980	NA	NA	gene	Scaffold119	150242	154052	+	NA	NA
no structural change;	AGLA007980-RA	Cuticular Protein RR-2 57	CPR RR-2 57	NA	mRNA	Scaffold119	150242	154052	+	NA	NA
no structural change;	AGLA008014	AGLA008014	NA	NA	gene	Scaffold127	340412	343569	+	NA	NA
no structural change;	AGLA008014-RA	odorant binding protein 40	Agla OBP40	NA	mRNA	Scaffold127	340412	343569	+	NA	Annotation type: Approve an existing gene model
no structural change;	AGLA008015	AGLA008015	NA	NA	gene	Scaffold127	350595	351101	+	NA	NA
no structural change;	AGLA008015-RA	odorant binding protein 52	Agla OBP52	NA	mRNA	Scaffold127	350595	351101	+	NA	Annotation type: Approve an existing gene model
no structural change;	AGLA008048	AGLA008048	NA	NA	gene	Scaffold288	582428	589488	-	NA	NA
no structural change;	AGLA008048-RA	heat shock 70 kDa protein	HSP70	heat shock 70 kDa protein	mRNA	Scaffold288	582428	589488	-	NA	Annotation type: Approve an existing gene model,Annotation type: Add a gene symbol,Annotation type: Add a gene description,Data source for annotation: AAG01177.2
no structural change;	AGLA008053	Gustatory receptor 39	Gr39	NA	gene	Scaffold287	75835	77984	-	NA	NA
no structural change;	AGLA008053-RA	Gustatory receptor 39	Gr39	NA	mRNA	Scaffold287	75835	77984	-	NA	Annotation type: Approve an existing gene model
extended;	AGLA008054	Gustatory receptor 37	Gr37	NA	gene	Scaffold287	110457	131310	-	NA	NA
extended;	AGLA008054-RA	Gustatory receptor 37a	Gr37a	NA	mRNA	Scaffold287	110457	131310	-	NA	Annotation type: Modify an existing gene model
extended;	AGLA008054-RB	Gustatory receptor 37b	Gr37b	NA	mRNA	Scaffold287	110457	118193	-	NA	Annotation type: Modify an existing gene model
extended;	AGLA008092	AGLA008092	NA	NA	gene	Scaffold253	455574	484736	+	NA	NA
extended;	AGLA008092-RA	Glycoside hydrolase family 31 protein 4	GH31-4	putative alpha-glucosidase	mRNA	Scaffold253	455574	484736	+	InterPro:IPR000322	Annotation type: Modify an existing gene model,Result of: Adding 6 exons to the gene model,Added 5'UTR,Added 3'UTR,Data source for annotation: RNA-SEQ data from adult female.
extended;reduced;	AGLA008110	Gustatory receptor 40	Gr40	NA	gene	Scaffold253	681392	690425	-	NA	NA
extended;	AGLA008110-RA	Gustatory receptor 40a	Gr40a	NA	mRNA	Scaffold253	681392	690425	-	NA	Annotation type: Modify an existing gene model
reduced;	AGLA008110-RB	Gustatory receptor 40b	Gr40b	NA	mRNA	Scaffold253	681392	686476	-	NA	Annotation type: Modify an existing gene model
extended;reduced;	AGLA008111	Gustatory receptor 42	Gr42	NA	gene	Scaffold253	712496	728328	+	NA	NA
extended;	AGLA008111-RA	Gustatory receptor 42a	Gr42a	NA	mRNA	Scaffold253	712496	728328	+	NA	Annotation type: Modify an existing gene model
extended;	AGLA008111-RB	Gustatory receptor 42b	Gr42b	NA	mRNA	Scaffold253	715185	728328	+	NA	Annotation type: Modify an existing gene model
extended;	AGLA008111-RC	Gustatory receptor 42c	Gr42c	NA	mRNA	Scaffold253	720348	728328	+	NA	Annotation type: Modify an existing gene model
reduced;	AGLA008111-RD	Gustatory receptor 42d	Gr42d	NA	mRNA	Scaffold253	721875	728328	+	NA	Annotation type: Modify an existing gene model
reduced;	AGLA008111-RE	Gustatory receptor 42e	Gr42e	NA	mRNA	Scaffold253	724599	728328	+	NA	Annotation type: Modify an existing gene model
no structural change;	AGLA008147	AGLA008147	NA	NA	gene	Scaffold274	376206	377034	-	NA	NA
no structural change;	AGLA008147-RA	Cuticular Protein Unclassified 6	CPU 6	NA	mRNA	Scaffold274	376206	377034	-	NA	NA
reduced;	AGLA008206	AGLA008206	NA	NA	gene	Scaffold314	532054	537133	-	NA	NA
reduced;	AGLA008206-RA	Cuticular protein RR-1 motif 28	CPR_RR-1 28	NA	mRNA	Scaffold314	532054	537133	-	NA	NA
extended;	AGLA008215	AGLA008215	NA	NA	gene	Scaffold314	726277	739843	+	NA	NA
extended;	AGLA008215-RA	Cinnabar(1)	Agla cn(1)	NA	mRNA	Scaffold314	726277	739843	+	RefSeq:NP_523651.3	Annotation type: Modify an existing gene model,Result of:extend to stop codon,Data source for annotation:Homology to Drosophila melanogaster cinnabar
extended;	AGLA008396	AGLA008396	NA	NA	gene	Scaffold226	150099	152358	-	NA	NA
extended;	AGLA008396-RA	DnaJ-like protein	DnaJ	DnaJ domain containing protein	mRNA	Scaffold226	150099	152358	-	NA	Annotation type: Modify an existing gene model,Added 5'UTR,Added 3'UTR,Annotation type: Add a gene symbol,Data source for annotation: XP_967556
no structural change;	AGLA008424	mago nashi	mago	NA	gene	Scaffold176	266496	266936	+	NA	NA
no structural change;	AGLA008424-RA	mago nashi	mago	NA	mRNA	Scaffold176	266496	266936	+	NA	NA
extended;	AGLA008478	AGLA008478	NA	NA	gene	Scaffold217	99692	121847	-	NA	NA
extended;	AGLA008478-RA	Alanine aminopeptidase protein 11	APN-11	NA	mRNA	Scaffold217	99692	121847	-	InterPro:IPR001930	Annotation type: Modify an existing gene model,Result of: adjusting exon boundaries.,Added 3'UTR,Data source for annotation: RNA-SEQ data from larval midgut%2C female and male.
reduced;	AGLA008488	Gustatory receptor 132	Gr132	NA	gene	Scaffold217	248322	249670	-	NA	NA
reduced;	AGLA008488-RA	Gustatory receptor 132	Gr132	NA	mRNA	Scaffold217	248322	249670	-	NA	Annotation type: Modify an existing gene model
reduced;	AGLA008602	AGLA008602	NA	NA	gene	Scaffold614	531537	537892	+	NA	NA
reduced;	AGLA008602-RA	Glycoside hydrolase family 1 protein 47	GH1-47	putative beta-glucosidase	mRNA	Scaffold614	531537	537892	+	InterPro:IPR001360	Annotation type: Modify an existing gene model,Added 5'UTR,Added 3'UTR,Data source for annotation: RNA-SEQ from larval midgut.
no structural change;	AGLA008608	Krueppel	Kr	gap gene	gene	Scaffold210	107420	108532	+	NA	NA
no structural change;	AGLA008608-RA	Krueppel	Kr	NA	mRNA	Scaffold210	107420	108532	+	NA	NA
modified within boundary coordinates;	AGLA008618	punt	NA	NA	gene	Scaffold210	568605	583997	-	NA	NA
no structural change;	AGLA008618-RA	punt	Agla-put	NA	mRNA	Scaffold210	568605	583997	-	NA	Annotation type: Approve an existing gene model,Annotation type: Add a gene symbol
modified within boundary coordinates;	AGLA008618-RB	punt	Agla-put	NA	mRNA	Scaffold210	568605	583997	-	NA	Annotation type: Approve an existing gene model,Annotation type: Add a gene symbol
no structural change;	AGLA008622	relish	rel	Nf kappa B	gene	Scaffold210	627480	646404	+	NA	NA
no structural change;	AGLA008622-RA	relish	rel	NA	mRNA	Scaffold210	627480	646404	+	NA	NA
no structural change;	AGLA008772	Heterogeneous nuclear ribonucleoprotein at 27C	hrb27-c	NA	gene	Scaffold486	154898	179234	-	NA	NA
no structural change;	AGLA008772-RA	AGLA008772-RA	NA	NA	mRNA	Scaffold486	154898	179234	-	NA	NA
no structural change;	AGLA008828	AGLA008828	NA	NA	gene	Scaffold166	264454	265881	-	NA	NA
no structural change;	AGLA008828-RA	Hormone receptor 38	HR38	Nuclear Receptor	mRNA	Scaffold166	264454	265881	-	NA	NA
reduced;	AGLA008874	AGLA008874	NA	NA	gene	Scaffold81	215102	220888	-	NA	NA
reduced;	AGLA008874-RA	CYP9Z47	NA	NA	mRNA	Scaffold81	215102	220888	-	NA	Data source for annotation:63%25 TO CYP9Z4 Tribolium castaneum ,Note to curator:complete protein
reduced;	AGLA008875	AGLA008875	NA	NA	gene	Scaffold81	235101	241835	-	NA	NA
reduced;	AGLA008875-RA	CYP9Z48	NA	NA	mRNA	Scaffold81	235101	241835	-	NA	Data source for annotation:60%25 TO CYP9Z41 Meligethes aeneus ,Note to curator: Complete protein
reduced;	AGLA008876	AGLA008876	NA	NA	gene	Scaffold81	253036	258416	-	NA	NA
reduced;	AGLA008876-RA	CYP9Z49	NA	NA	mRNA	Scaffold81	253036	258416	-	NA	Data source for annotation:53%25 TO CYP9Z41 Meligethes aeneus ,Note to curator:Complete protein
reduced;	AGLA008877	AGLA008877	NA	NA	gene	Scaffold81	266974	272608	-	NA	NA
reduced;	AGLA008877-RA	CYP9Z50	NA	NA	mRNA	Scaffold81	266974	272608	-	NA	Data source for annotation:56%25 TO CYP9Z41 Meligethes aeneus,Note to curator:Complete Protein
extended;	AGLA008878	AGLA008878	NA	NA	gene	Scaffold81	283278	295136	-	NA	NA
extended;	AGLA008878-RA	CYP9Z51	NA	NA	mRNA	Scaffold81	283278	295136	-	NA	Data source for annotation:53%25 to CYP9Z4 Tribolium,Note to curator:Complete protein
reduced;	AGLA008879	AGLA008879	NA	NA	gene	Scaffold81	302417	310225	-	NA	NA
reduced;	AGLA008879-RA	CYP9BP1	NA	NA	mRNA	Scaffold81	302417	310225	-	NA	Data source for annotation:40%25 TO CYP9Z4 Tribolium castaneum ,Note to curator:Complete Protein
reduced;	AGLA008949	AGLA008949	NA	NA	gene	Scaffold142	701033	704188	+	NA	NA
reduced;	AGLA008949-RA	CYP6BJ29	NA	NA	mRNA	Scaffold142	701033	704188	+	NA	Data source for annotation:58%25 to CYP6BJ1 56%25 to CYP6BK11 Tribolium,Note to curator:Missing first exon,Note to curator:No model in blast set
reduced;	AGLA008951	AGLA008951	NA	NA	gene	Scaffold142	724670	727574	+	NA	NA
reduced;	AGLA008951-RA	CYPBJ30	NA	NA	mRNA	Scaffold142	724670	727574	+	NA	Data source for annotation:52%25 to CYP6BJ1v1 Leptinotarsa decemlineata and 52%25 to CYP6BK16P Tribolium castaneum,Note to curator:intron boundary at VTTFP is not conserved%2C possible pseudogene,Note to curator:Missing C-term,Annotation type: Add a new gene model not existing in gene set
extended;	AGLA008971	AGLA008971	NA	NA	gene	Scaffold171	204130	224659	+	NA	NA
extended;	AGLA008971-RA	Cuticular Protein Tweedle 6	TWDL6	NA	mRNA	Scaffold171	204130	224659	+	NA	NA
extended;	AGLA008973	AGLA008973	NA	NA	gene	Scaffold171	234040	236351	-	NA	NA
extended;	AGLA008973-RA	Cuticular Protein Tweedle 7	TWDL7	NA	mRNA	Scaffold171	234040	236351	-	NA	NA
extended;	AGLA008998	AGLA008998	NA	NA	gene	Scaffold236	16890	22783	+	NA	NA
extended;	AGLA008998-RA	SEC63-like protein	SEC63	DnaJ domain containing protein	mRNA	Scaffold236	16890	22783	+	NA	Annotation type: Modify an existing gene model,Added 3'UTR,Annotation type: Add a gene symbol,Data source for annotation: XP_967556
no structural change;	AGLA009043	AGLA009043	NA	NA	gene	Scaffold311	451290	454864	-	NA	NA
no structural change;	AGLA009043-RA	heat shock 70 kDa protein	HSP70	heat shock 70 kDa protein	mRNA	Scaffold311	451290	454864	-	NA	Annotation type: Approve an existing gene model,Annotation type: Add a gene symbol,Annotation type: Add a gene description,Data source for annotation: AAG01177.2
no structural change;	AGLA009078	AGLA009078	NA	NA	gene	Scaffold376	480114	489561	-	NA	NA
no structural change;	AGLA009078-RA	Cuticular Protein CPAP3 2	CPAP3 2	NA	mRNA	Scaffold376	480114	489561	-	NA	NA
no structural change;	AGLA009079	AGLA009079	NA	NA	gene	Scaffold376	501334	515981	-	NA	NA
no structural change;	AGLA009079-RA	Cuticular Protein CPAP3 3	CPAP3 3	NA	mRNA	Scaffold376	501334	515981	-	NA	NA
no structural change;	AGLA009080	AGLA009080	NA	NA	gene	Scaffold376	521230	531351	-	NA	NA
no structural change;	AGLA009080-RA	Cuticular Protein CPAP3 4	CPAP3 4	NA	mRNA	Scaffold376	521230	531351	-	NA	NA
reduced;	AGLA009081	AGLA009081	NA	NA	gene	Scaffold376	570339	573271	-	NA	NA
reduced;	AGLA009081-RA	Cuticular Protein CPAP3 5	CPAP3 5	NA	mRNA	Scaffold376	570339	573271	-	NA	NA
reduced;	AGLA009083	AGLA009083	NA	NA	gene	Scaffold376	613038	638706	-	NA	NA
reduced;	AGLA009083-RA	similar to aquaporin	NA	similar to aquaporin	mRNA	Scaffold376	613038	638706	-	NA	Annotation type: Modify an existing gene model,Result of: Adding an exon to the gene model,Data source for annotation:1:CUFF.13682.1 and RNAseq,Annotation type: Add a gene description
modified within boundary coordinates;	AGLA009143	AGLA009143	NA	NA	gene	Scaffold463	646898	655063	+	NA	NA
modified within boundary coordinates;	AGLA009143-RA	Cuticular protein RR-1 motif 29	CPR_RR-1 29	NA	mRNA	Scaffold463	646898	655063	+	NA	NA
merge-UTR;	AGLA009197	AGLA009197	NA	NA	gene	Scaffold282	521808	587011	+	NA	NA
merge-UTR;	AGLA009197-RA	HR51	HR51	Nuclear REceptor	mRNA	Scaffold282	521808	587011	+	NA	NA
no structural change;	AGLA009202	AGLA009202	NA	NA	gene	Scaffold282	648278	691726	+	NA	NA
no structural change;	AGLA009202-RA	Cuticular Protein CPAP1 5	CPAP1 5	NA	mRNA	Scaffold282	648278	691726	+	NA	NA
added pseudogene;	AGLA009241	AGLA009241	NA	NA	pseudogene	Scaffold165	206599	208161	+	NA	NA
added pseudogene;	AGLA009241-RA	pseudogenized odorant receptor 22	Agla Or22PSE	NA	pseudogenic_transcript	Scaffold165	206599	208161	+	NA	Annotation type: Existing gene model is a pseudogene,Result of: Adding%2C removing%2C splitting exons and adjusting splice sites,Data source for annotation: homology to odorant receptor transcript from Megacyllene caryae,Note to curator: Very small exon 1 is missing%3B exon 5 is truncated%3B exon 6 has in-frame stop codon
extended;	AGLA009284	bone morphogenetic protein 10	NA	NA	gene	Scaffold237	71544	73731	+	NA	NA
extended;	AGLA009284-RA	bone morphogenetic protein 10	Agla-BMP10	NA	mRNA	Scaffold237	71544	73731	+	NA	Annotation type: Approve an existing gene model,Annotation type: Add a gene symbol
reduced;	AGLA009327	AGLA009327	NA	NA	gene	Scaffold208	374743	399917	+	NA	NA
reduced;	AGLA009327-RA	CYP4BR6	NA	NA	mRNA	Scaffold208	374743	399917	+	NA	Note to curator:non-canonical splice site kept in favor of retaining the longest protein sequence match,Data source for annotation:62%25 to CYP4BR3 Tribolium castaneum ,Note to curator: Complete protein,Note to curator:no model in blast set,Note to curator:Insertions removed
no structural change;	AGLA009328	UDP-glycosyltransferase	UGT	NA	gene	Scaffold208	523756	535328	+	NA	NA
no structural change;	AGLA009328-RA	UDP-glycosyltransferase-AglaUGT_28	UGT	NA	mRNA	Scaffold208	523756	535328	+	NA	NA
no structural change;	AGLA009330	UDP-glycosyltransferase	UGT	NA	gene	Scaffold208	543553	561083	+	NA	NA
no structural change;	AGLA009330-RA	UDP-glycosyltransferase-AglaUGT_29	UGT	NA	mRNA	Scaffold208	543553	561083	+	NA	NA
no structural change;	AGLA009383	AGLA009383	NA	NA	gene	Scaffold335	602039	603895	+	NA	NA
no structural change;	AGLA009383-RA	Cuticular Protein Unclassified 7	CPU 7	NA	mRNA	Scaffold335	602039	603895	+	NA	NA
extended;	AGLA009425	AGLA009425	NA	NA	gene	Scaffold137	501326	501906	-	NA	NA
extended;	AGLA009425-RA	Small heat shock protein	smHSP	Small heat shock protein	mRNA	Scaffold137	501326	501906	-	NA	Annotation type: Modify an existing gene model,Added 5'UTR,Annotation type: Add a gene symbol,Data source for annotation:XP_973378
extended;	AGLA009625	AGLA009625	NA	NA	gene	Scaffold196	6346	23121	+	NA	NA
extended;	AGLA009625-RA	glycoside hydrolase family 1 protein 22 (partial)	GH1-22	putative beta-glucosidase	mRNA	Scaffold196	6346	23121	+	InterPro:IPR001360	Annotation type: Modify an existing gene model,Result of: Adding several exons to the 5'-end of the gene model,Note to curator: This gene is not complete because it is at the beginning of the scaffold. I most likely miss an extra two exons.,Note to curator: Start codon is wrong because beginning of the gene is missing.,Added 3'UTR
modified within boundary coordinates;	AGLA009626	AGLA009626	NA	NA	gene	Scaffold196	24607	50119	+	NA	NA
modified within boundary coordinates;	AGLA009626-RA	Glycoside hydrolase family 1 protein 5	GH1-5	putative beta-glucosidase	mRNA	Scaffold196	24607	50119	+	InterPro:IPR001360	Annotation type: Modify an existing gene model,Result of: Extending an exon based on a full-length transcript identified from the female RNA-SEQ data
reduced;	AGLA009627	AGLA009627	NA	NA	gene	Scaffold196	50593	74093	+	NA	NA
reduced;	AGLA009627-RA	Glycoside hydrolase family 1 protein 28	GH1-28	putative beta-glucosidase	mRNA	Scaffold196	50593	74093	+	InterPro:IPR001360	Annotation type: Modify an existing gene model,Result of: Removing an exon from the gene model,Added 3'UTR,Data source for annotation: RNA-SEQ from female.
extended;	AGLA009630	AGLA009630	NA	NA	gene	Scaffold196	76739	109525	+	NA	NA
extended;	AGLA009630-RA	Glycoside hydrolase family 1 protein 13	GH1-13	putative beta-glucosidase	mRNA	Scaffold196	76739	109525	+	PMID:24304644,InterPro:(IPR001360	Annotation type: Modify an existing gene model,Result of: Adding an exon to the gene model,Added 3'UTR,Data source for annotation: based on transcript information identified from larval midgut RNA-SEQ data (see Pubmed ID above).
extended;	AGLA009631	AGLA009631	NA	NA	gene	Scaffold196	130466	137792	+	NA	NA
extended;	AGLA009631-RA	Glycoside hydrolase family 1 protein 12	GH1-12	putative beta-glucosidase	mRNA	Scaffold196	130466	137792	+	PMID:24304644,InterPro:(IPR001360	Annotation type: Modify an existing gene model,Result of: Adding an exon to the gene model,Data source for annotation: based on transcript information derived from larval midgut RNA-SEQ data (see Pubmed ID above).,Added 5'UTR
added pseudogene;	AGLA009632	AGLA009632	NA	NA	pseudogene	Scaffold196	146011	154651	+	NA	NA
added pseudogene;	AGLA009632-RA	Glycoside hydrolase family 1 protein 49 (pseudogene)	GH1-49	putative pseudogene	pseudogenic_transcript	Scaffold196	146011	154651	+	NA	Annotation type: Modify an existing gene model,Note to curator: This is a pseudogene. I noticed an accumulation of mutations at the end of the gene which prevent me of finding an intact last exon.,Annotation type: Existing gene model is a pseudogene
reduced;	AGLA009633	AGLA009633	NA	NA	gene	Scaffold196	162133	166274	+	NA	NA
reduced;	AGLA009633-RA	Glycoside hydrolase family 1 protein 11	GH1-11	putative beta-glucosidase	mRNA	Scaffold196	162133	166274	+	PMID:24304644,InterPro:IPR001360	Annotation type: Modify an existing gene model,Result of: Adding an exon to the gene model,Added 3'UTR,Data source for annotation: Modification based on a transcript identified from larval midgut RNA-SEQ data (see Pubmed ID above).
extended;	AGLA009636	AGLA009636	NA	NA	gene	Scaffold196	237403	255806	+	NA	NA
extended;	AGLA009636-RA	Glycoside hydrolase family 1 protein 15	GH1-15	putative beta-glucosidase	mRNA	Scaffold196	237403	255806	+	InterPro:IPR001360	Annotation type: Modify an existing gene model,Result of: Adding an exon to the gene model,Added 5'UTR,Added 3'UTR,Data source for annotation: Based on transcript information identified from larval midgur RNA-SEQ data.
added pseudogene;	AGLA009637	AGLA009637	NA	NA	pseudogene	Scaffold196	262026	283370	+	NA	NA
added pseudogene;	AGLA009637-RA	Glycoside hydrolase family 1 protein 23 (pseudogene)	GH1-23	probable peseudogene	pseudogenic_transcript	Scaffold196	262026	283370	+	InterPro:IPR001360	Annotation type: Modify an existing gene model,Result of: Adding two exons to the gene model,Added 5'UTR,Data source for annotation: RNA-SEQ from larval midgut,Note to curator: Although%2C based on RNA-SEQ data the gene I constructed is correct%2C the open reading frame is far too small. I do not really understand what is going on here... Unless this is a pseudogene!
extended;	AGLA009638	AGLA009638	NA	NA	gene	Scaffold196	290979	314580	+	NA	NA
extended;	AGLA009638-RA	Glycoside hydrolase family 1 protein 48	GH1-48	putative beta-glucosidase	mRNA	Scaffold196	290979	314580	+	InterPro:IPR001360	Annotation type: Modify an existing gene model,Result of: Adding an exon to the gene model,Added 5'UTR,Added 3'UTR,Data source for annotation: RNA-SEQ from larval midgut.
extended;	AGLA009643	AGLA009643	NA	NA	gene	Scaffold196	365460	382663	+	NA	NA
extended;	AGLA009643-RA	Glycoside hydrolase family 1 protein 10	GH1-10	putative beta-glucosidase	mRNA	Scaffold196	365460	382663	+	PMID:24304644,InterPro:IPR001360	Annotation type: Modify an existing gene model,Result of: Adding an exon to the gene model,Added 5'UTR,Result of: presence of a non-canonical splice donor (GC instead of GT) supported by a transcript identified from larval midgut RNA-SEQ data (See Pubmed ID above).
extended;	AGLA009644	AGLA009644	NA	NA	gene	Scaffold196	388755	407439	+	NA	NA
extended;	AGLA009644-RA	Glycoside hydrolase family 1 protein 8	GH1-8	putative beta-glucosidase	mRNA	Scaffold196	388755	407439	+	PMID:24304644,InterPro:IPR001360	Annotation type: Modify an existing gene model,Result of: Adding an exon to the gene model,Result of: extending an exon.,Added 5'UTR,Added 3'UTR,Data source for annotation: a full-length transcript identified from larval midgut RNA-SEQ data (see PubMed ID above).
no structural change;	AGLA009645	AGLA009645	NA	NA	gene	Scaffold196	407374	417515	-	NA	NA
no structural change;	AGLA009645-RA	Glycoside hydrolase family 1 protein 24	GH1-24	putative beta-glucosidase	mRNA	Scaffold196	407374	417515	-	InterPro:IPR001360	Annotation type: Approve an existing gene model
extended;	AGLA009667	AGLA009667	NA	NA	gene	Scaffold249	4025	17115	+	NA	NA
extended;	AGLA009667-RA	CYP334E5	NA	NA	mRNA	Scaffold249	4025	17115	+	NA	Note to curator:Missing N-term in a sequence gap
reduced;	AGLA009811	AGLA009811	NA	NA	gene	Scaffold187	4051	4612	+	NA	NA
reduced;	AGLA009811-RA	odorant binding protein 7	Agla OBP7	NA	mRNA	Scaffold187	4051	4612	+	NA	Annotation type: Modify an existing gene model,Result of: Removing an exon from the gene model,Data source for annotation: homology to Tribolium castaneum OBPs
no structural change;	AGLA009812	AGLA009812	NA	NA	gene	Scaffold187	17046	20419	+	NA	NA
no structural change;	AGLA009812-RA	odorant binding protein 4	NA	NA	mRNA	Scaffold187	17046	20419	+	NA	Annotation type: Modify an existing gene model,Result of: Adjusting start of translation,Data source for annotation: homology to Tribolium castaneum OBPs
modified within boundary coordinates;	AGLA009813	AGLA009813	NA	NA	gene	Scaffold187	28468	30851	+	NA	NA
modified within boundary coordinates;	AGLA009813-RA	odorant binding protein 3	Agla OBP3	NA	mRNA	Scaffold187	28468	30851	+	NA	Annotation type: Modify an existing gene model,Result of: Adjusting start of translation,Data source for annotation: homology to Tribolium castaneum OBPs
modified within boundary coordinates;	AGLA009814	AGLA009814	NA	NA	gene	Scaffold187	40734	41528	-	NA	NA
modified within boundary coordinates;	AGLA009814-RA	odorant binding protein 1	Agla OBP1	NA	mRNA	Scaffold187	40734	41528	-	NA	Annotation type: Modify an existing gene model,Result of: Adjusting start of translation,Data source for annotation: homology to Tribolium castaneum OBPs
no structural change;	AGLA009815	AGLA009815	NA	NA	gene	Scaffold187	48629	51156	+	NA	NA
no structural change;	AGLA009815-RA	odorant binding protein 2	Agla OBP2	NA	mRNA	Scaffold187	48629	51156	+	NA	Annotation type: Approve an existing gene model
modified within boundary coordinates;	AGLA009817	AGLA009817	NA	NA	gene	Scaffold187	103223	116343	+	NA	NA
modified within boundary coordinates;	AGLA009817-RA	odorant binding protein 9	Agla OBP9	NA	mRNA	Scaffold187	103223	116343	+	NA	Annotation type: Modify an existing gene model,Result of: adjusting start of translation,Data source for annotation: homology to Tribolium castaneum OBPs
no structural change;	AGLA009818	AGLA009818	NA	NA	gene	Scaffold187	122073	124776	+	NA	NA
no structural change;	AGLA009818-RA	odorant binding protein 8	Agla OBP8	NA	mRNA	Scaffold187	122073	124776	+	NA	Annotation type: Approve an existing gene model
no structural change;	AGLA009819	AGLA009819	NA	NA	gene	Scaffold187	145441	146724	+	NA	NA
no structural change;	AGLA009819-RA	odorant binding protein 14	Agla OBP14	NA	mRNA	Scaffold187	145441	146724	+	NA	Annotation type: Approve an existing gene model
no structural change;	AGLA009820	AGLA009820	NA	NA	gene	Scaffold187	151698	152522	+	NA	NA
no structural change;	AGLA009820-RA	odorant binding protein 15	Agla OBP15	NA	mRNA	Scaffold187	151698	152522	+	NA	Annotation type: Approve an existing gene model
no structural change;	AGLA009821	AGLA009821	NA	NA	gene	Scaffold187	170619	172035	+	NA	NA
no structural change;	AGLA009821-RA	odorant binding protein 11	Agla OBP11	NA	mRNA	Scaffold187	170619	172035	+	NA	Annotation type: Approve an existing gene model
no structural change;	AGLA009822	AGLA009822	NA	NA	gene	Scaffold187	184688	186492	+	NA	NA
no structural change;	AGLA009822-RA	odorant binding protein 12	Agla OBP12	NA	mRNA	Scaffold187	184688	186492	+	NA	Annotation type: Approve an existing gene model
no structural change;	AGLA009823	AGLA009823	NA	NA	gene	Scaffold187	222208	228672	+	NA	NA
no structural change;	AGLA009823-RA	odorant binding protein 18	Agla OBP18	NA	mRNA	Scaffold187	222208	228672	+	NA	Annotation type: Approve an existing gene model
no structural change;	AGLA009824	AGLA009824	NA	NA	gene	Scaffold187	259124	262214	+	NA	NA
no structural change;	AGLA009824-RA	odorant binding protein 50	Agla OBP50	NA	mRNA	Scaffold187	259124	262214	+	NA	Annotation type: Approve an existing gene model
no structural change;	AGLA009826	AGLA009826	NA	NA	gene	Scaffold187	274102	277442	+	NA	NA
no structural change;	AGLA009826-RA	odorant binding protein 28	Agla OBP28	NA	mRNA	Scaffold187	274102	277442	+	NA	Annotation type: Approve an existing gene model
extended;	AGLA009827	AGLA009827	NA	NA	gene	Scaffold187	311388	315243	+	NA	NA
extended;	AGLA009827-RA	odorant binding protein 24	Agla OBP24	NA	mRNA	Scaffold187	311388	315243	+	NA	Annotation type: Modify an existing gene model,Result of: Adding an exon to the gene model,Result of: Adjusting start of translation,Data source for annotation: homology to Tribolium castaneum OBPs
modified within boundary coordinates;	AGLA009828	AGLA009828	NA	NA	gene	Scaffold187	325835	335756	+	NA	NA
modified within boundary coordinates;	AGLA009828-RA	odorant binding protein 23	Agla OBP23	NA	mRNA	Scaffold187	325835	335756	+	NA	Annotation type: Modify an existing gene model,Result of: Adjusting start of translation,Data source for annotation: homology to Tribolium castaneum OBPs
extended;	AGLA009829	AGLA009829	NA	NA	gene	Scaffold187	341541	350999	+	NA	NA
extended;	AGLA009829-RA	odorant binding protein 25	Agla OBP25	NA	mRNA	Scaffold187	341541	350999	+	NA	Annotation type: Modify an existing gene model,Result of: Adjusted exon boundary,Data source for annotation: homology to Tribolium castaneum OBPs
modified within boundary coordinates;	AGLA009830	AGLA009830	NA	NA	gene	Scaffold187	371653	376101	-	NA	NA
modified within boundary coordinates;	AGLA009830-RA	odorant binding protein 26	Agla OBP26	NA	mRNA	Scaffold187	371653	376101	-	NA	Annotation type: Modify an existing gene model,Result of: Adjusted start of translation,Result of: Adjusted exon boundary,Data source for annotation: homology to Tribolium castaneum OBPs
no structural change;	AGLA009831	AGLA009831	NA	NA	gene	Scaffold187	394831	399426	+	NA	NA
no structural change;	AGLA009831-RA	odorant binding protein 27	Agla OBP27	NA	mRNA	Scaffold187	394831	399426	+	NA	Annotation type: Approve an existing gene model
no structural change;	AGLA009832	AGLA009832	NA	NA	gene	Scaffold187	414273	427204	-	NA	NA
no structural change;	AGLA009832-RA	odorant binding protein 22	Agla OBP22	NA	mRNA	Scaffold187	414273	427204	-	NA	Annotation type: Approve an existing gene model
no structural change;	AGLA009835	AGLA009835	NA	NA	gene	Scaffold187	540969	559862	-	NA	NA
no structural change;	AGLA009835-RA	odorant binding protein 30	Agla OBP30	NA	mRNA	Scaffold187	540969	559862	-	NA	Annotation type: Approve an existing gene model
reduced;	AGLA009857	Mothers against dpp	NA	NA	gene	Scaffold272	638647	645189	+	NA	NA
reduced;	AGLA009857-RA	Mothers against dpp	Agla-Mad	NA	mRNA	Scaffold272	640193	645189	+	NA	Annotation type: Approve an existing gene model,Annotation type: Add a gene symbol
no structural change;	AGLA009857-RB	Mothers against dpp	Agla-Mad	NA	mRNA	Scaffold272	638647	645189	+	NA	Annotation type: Approve an existing gene model,Annotation type: Add a gene symbol
no structural change;	AGLA009949	AGLA009949	NA	NA	gene	Scaffold307	224006	225699	-	NA	NA
no structural change;	AGLA009949-RA	CYP307B1	NA	NA	mRNA	Scaffold307	224006	225699	-	NA	Data source for annotation:65%25 to CYP307B1 Tribolium castaneum,Note to curator:Complete protein
extended;	AGLA010057	AGLA010057	NA	NA	gene	Scaffold213	310642	313143	-	NA	NA
extended;	AGLA010057-RA	Small heat shock protein	smHSP	Small heat shock protein	mRNA	Scaffold213	310642	313143	-	NA	Annotation type: Modify an existing gene model,Added 3'UTR,Annotation type: Add a gene symbol,Data source for annotation:XP_973378
extended;	AGLA010095	AGLA010095	NA	NA	gene	Scaffold341	235820	241363	-	NA	NA
extended;	AGLA010095-RA	Glycoside hydrolase family 28 protein 1	GH28-1	NA	mRNA	Scaffold341	235820	241363	-	PMID:24304644,InterPro:IPR000743	Added 5'UTR including an intron based on RNA-SEQ data generated from Anoplophora larval gut (see Pubmed ID above).
extended;	AGLA010096	AGLA010096	NA	NA	gene	Scaffold341	242653	247131	-	NA	NA
extended;	AGLA010096-RA	Glycoside hydrolase family 28 protein 2	GH28-2	NA	mRNA	Scaffold341	242653	247131	-	PMID:24304644,InterPro:IPR000743	Added 5'UTR including an intron based on RNA-SEQ data generated from Anoplophora larval gut (see Pubmed ID above).,Added 3'UTR based on RNA-SEQ data generated from Anoplophora larval gut (see Pubmed ID above).
extended;	AGLA010097	AGLA010097	NA	NA	gene	Scaffold341	257450	258593	-	NA	NA
extended;	AGLA010097-RA	Glycoside hydrolase family 28 protein 3	GH28-3	NA	mRNA	Scaffold341	257450	258593	-	PMID:24304644,InterPro:IPR000743	Added 5'UTR based on RNA-SEQ data generated from Anoplophora larval gut (see Pubmed ID above).,Added 3'UTR based on RNA-SEQ data generated from Anoplophora larval gut (see Pubmed ID above).
extended;	AGLA010098	AGLA010098	NA	NA	gene	Scaffold341	270841	271936	-	NA	NA
extended;	AGLA010098-RA	Glycoside hydrolase family 28 protein 4	GH28-4	NA	mRNA	Scaffold341	270841	271936	-	PMID:24304644,InterPro:IPR000743	Added 5'UTR based on RNA-SEQ data generated from Anoplophora larval gut (see Pubmed ID above).
reduced;	AGLA010099	AGLA010099	NA	NA	gene	Scaffold341	281874	282956	-	NA	NA
reduced;	AGLA010099-RA	Glycoside hydrolase family 28 protein 5	GH28-5	NA	mRNA	Scaffold341	281874	282956	-	PMID:24304644,InterPro:IPR000743	CDS has been shortened based on multiple nucleotide alignment of Anoplophora GH28 encoding contigs.
reduced;	AGLA010101	AGLA010101	NA	NA	gene	Scaffold341	290121	291203	-	NA	NA
reduced;	AGLA010101-RA	Glycoside hydrolase family 28 protein 6	GH28-6	NA	mRNA	Scaffold341	290121	291203	-	InterPro:IPR000743	NA
reduced;	AGLA010139	AGLA010139	NA	NA	gene	Scaffold563	299111	301138	-	NA	NA
reduced;	AGLA010139-RA	CYP6HD3	NA	NA	mRNA	Scaffold563	299111	301138	-	NA	Data source for annotation:48%25 TO CYP6CR2 Dendroctonus ponderosae ,Note to curator:Complete protein
reduced;	AGLA010140	AGLA010140	NA	NA	gene	Scaffold563	308678	311153	-	NA	NA
reduced;	AGLA010140-RA	CYP6HD2	NA	NA	mRNA	Scaffold563	308678	311153	-	NA	Data source for annotation:50%25 to CYP6GS1 Meligethes aeneus ,Note to curator:Complete protein
reduced;	AGLA010144	AGLA010144	NA	NA	gene	Scaffold563	373086	375853	+	NA	NA
reduced;	AGLA010144-RA	CYP6BQ26	NA	NA	mRNA	Scaffold563	373086	375853	+	NA	Data source for annotation:53%25 TO CYP6BQ7 tribolium,Note to curator:Complete protein
extended;	AGLA010205	AGLA010205	NA	NA	gene	Scaffold379	611496	626071	+	NA	NA
extended;	AGLA010205-RA	DnaJ-like protein	DnaJ	DnaJ domain containing protein	mRNA	Scaffold379	611496	626071	+	NA	Annotation type: Approve an existing gene model,Data source for annotation: XP-967556
no structural change;	AGLA010211	AGLA010211	NA	NA	gene	Scaffold308	77288	78444	-	NA	NA
no structural change;	AGLA010211-RA	odorant binding protein 47	Agla OBP47	NA	mRNA	Scaffold308	77288	78444	-	NA	Annotation type: Approve an existing gene model
reduced;	AGLA010267	AGLA010267	NA	NA	gene	Scaffold489	495522	505788	+	NA	NA
reduced;	AGLA010267-RA	CYP9Z44	NA	NA	mRNA	Scaffold489	495522	505788	+	NA	Data source for annotation:57%25 TO CYP9Z4 Tribolium castaneum,Note to curator:Complete protein
reduced;	AGLA010268	AGLA010268	NA	NA	gene	Scaffold489	518503	523589	+	NA	NA
reduced;	AGLA010268-RA	CYP9Z45	NA	NA	mRNA	Scaffold489	518503	523589	+	NA	Data source for annotation:58%25 TO CYP9Z4 Tribolium castaneum ,Note to curator:Complete protein
no structural change;	AGLA010293	AGLA010293	NA	NA	gene	Scaffold269	590784	599776	+	NA	NA
no structural change;	AGLA010293-RA	Cuticular Protein RR-2 58	CPR RR-2 58	NA	mRNA	Scaffold269	590784	599776	+	NA	NA
reduced;	AGLA010310	AGLA010310	NA	NA	gene	Scaffold310	129949	137357	-	NA	NA
reduced;	AGLA010310-RA	Odorant receptor co-receptor (Orco)	Agla Or1/Orco	Odorant receptor co-receptor	mRNA	Scaffold310	129949	137357	-	NA	Annotation type: Approve an existing gene model
extended;	AGLA010313	AGLA010313	NA	NA	gene	Scaffold310	180473	210648	+	NA	NA
extended;	AGLA010313-RA	Glycoside hydrolase family 9	GH9	endo-beta-1%2C4-glucanase	mRNA	Scaffold310	180473	210648	+	InterPro:IPR001701	Annotation type: Modify an existing gene model,I modified the gene model based on an orthologous GH9 that we cloned from another closely related cerambycid species (data unpublished).,Added 5'UTR,Added 3'UTR
no structural change;	AGLA010378	AGLA010378	NA	NA	gene	Scaffold197	596564	598465	-	NA	NA
no structural change;	AGLA010378-RA	tyrosine-protein kinase transmembrane receptor Ror2-like	Ror-2	tyrosine-protein kinase transmembrane receptor Ror2-like	mRNA	Scaffold197	596564	598465	-	NA	Annotation type: Modify an existing gene model,Annotation type: Add a gene symbol
extended;	AGLA010381	AGLA010381	NA	NA	gene	Scaffold479	113217	182843	-	NA	NA
extended;	AGLA010381-RA	doublesex isoform A	dsx	NA	mRNA	Scaffold479	113217	182843	-	NA	Result of: Adding an exon to the gene model,Result of: used RNA-seq data from males and females
no structural change;	AGLA010381-RB	doublesex isoform B	NA	dsx	mRNA	Scaffold479	169595	182843	-	NA	Annotation type: Approve an existing gene model
no structural change;	AGLA010388	argonaute-3	ago3	piwi domain	gene	Scaffold792	12128	18136	-	NA	NA
no structural change;	AGLA010388-RA	argonaute-3	ago3	piwi domain	mRNA	Scaffold792	12128	18136	-	NA	NA
no structural change;	AGLA010390	vnd	vnd	NA	gene	Scaffold792	33288	39079	+	NA	NA
no structural change;	AGLA010390-RA	AGLA010390-RA	NA	NA	mRNA	Scaffold792	33288	39079	+	NA	NA
extended;	AGLA010405	AGLA010405	NA	NA	gene	Scaffold792	278066	297023	-	NA	NA
extended;	AGLA010405-RA	Insulin peptide-like isoform A	ILP	Insulin peptide-like isoform A	mRNA	Scaffold792	278066	297023	-	NA	Annotation type: Modify an existing gene model,Data source for annotation:XP_001814181,Added 3'UTR,Annotation type: Add a gene symbol
extended;	AGLA010405-RB	Insulin peptide-like isoform B	ILP	Insulin peptide-like isoform B	mRNA	Scaffold792	278066	285858	-	NA	Annotation type: Modify an existing gene model,Added 3'UTR,Added 3'UTR,Added 5'UTR,Annotation type: Add a gene symbol
extended;	AGLA010473	UDP-glycosyltransferase	UGT	NA	gene	Scaffold435	312321	322522	-	NA	NA
extended;	AGLA010473-RA	UDP-glycosyltransferase-AglaUGT_61	UGT	NA	mRNA	Scaffold435	312321	322522	-	NA	unconventional splicing site b/w exon4 and intron (GC)
extended;	AGLA010474	UDP-glycosyltransferase	UGT	NA	gene	Scaffold435	326032	333769	-	NA	NA
extended;	AGLA010474-RA	UDP-glycosyltransferase-AglaUGT_60	UGT	NA	mRNA	Scaffold435	326032	333769	-	NA	NA
reduced;	AGLA010475	UDP-glycosyltransferase	UGT	NA	gene	Scaffold435	338600	345884	-	NA	NA
reduced;	AGLA010475-RA	UDP-glycosyltransferase-AglaUGT_59	UGT	NA	mRNA	Scaffold435	338600	345884	-	NA	NA
no structural change;	AGLA010485	AGLA010485	NA	NA	gene	Scaffold435	473774	491021	-	NA	NA
no structural change;	AGLA010485-RA	Cuticular Protein Unclassified 8	CPU 8	NA	mRNA	Scaffold435	473774	491021	-	NA	NA
no structural change;	AGLA010487	AGLA010487	NA	NA	gene	Scaffold539	107542	123988	+	NA	NA
no structural change;	AGLA010487-RA	Cuticular Protein CPAP1 6	CPAP1 6	NA	mRNA	Scaffold539	107542	123988	+	NA	NA
extended;	AGLA010494	AGLA010494	NA	NA	gene	Scaffold539	266610	280783	-	NA	NA
extended;	AGLA010494-RA	Rhodopsin 7	Agla Rh7	NA	mRNA	Scaffold539	266610	280783	-	RefSeq:NP_524035,GenBank:AAF49949,FlyBase:FBgn0036260	Annotation type: Modify an existing gene model,Annotation type: Add a gene symbol,Data source for annotation:Homology to Drosophila melanogaster Rhodopsin 7,Result of: Adding an exon to the gene model,Note to curator:Missing genomic sequence between exons 2 and 3 / possibly incomplete
modified within boundary coordinates;	AGLA010510	AGLA010510	NA	NA	gene	Scaffold390	134795	146363	+	NA	NA
modified within boundary coordinates;	AGLA010510-RA	White	Agla w	NA	mRNA	Scaffold390	134795	146363	+	GenBank:CAA26716.2,RefSeq:NP_476787,FlyBase:FBgn0003996	Annotation type: Modify an existing gene model,Result of:adjust splice site,Data source for annotation:homology to Drosophila melanogaster White
no structural change;	AGLA010512	AGLA010512	NA	NA	gene	Scaffold390	155961	159620	+	NA	NA
no structural change;	AGLA010512-RA	Scarlet(1)	Agla st(1)	NA	mRNA	Scaffold390	155961	159620	+	RefSeq:NP_524108	Annotation type: Approve an existing gene model,Result of:homology to Drosophila melanogaster Scarlet
extended;	AGLA010526	AGLA010526	NA	NA	gene	Scaffold229	303646	304307	-	NA	NA
extended;	AGLA010526-RA	Small heat shock protein	smHSP	Small heat shock protein	mRNA	Scaffold229	303646	304307	-	NA	Annotation type: Modify an existing gene model,Added 5'UTR,Added 3'UTR,Annotation type: Add a gene symbol,Data source for annotation:XP_973378
extended;	AGLA010527	AGLA010527	NA	NA	gene	Scaffold229	309697	310306	+	NA	NA
extended;	AGLA010527-RA	Small heat shock protein	smHSP	Small heat shock protein	mRNA	Scaffold229	309697	310306	+	NA	Annotation type: Modify an existing gene model,Added 5'UTR,Annotation type: Add a gene symbol,Data source for annotation:XP_973378
no structural change;	AGLA010536	AGLA010536	NA	NA	gene	Scaffold229	528347	528613	-	NA	NA
no structural change;	AGLA010536-RA	partial Goosecoid	Gsc	partial fragment of Goosecoid transcription factor	mRNA	Scaffold229	528347	528613	-	NA	Annotation type: Approve an existing gene model,Note to curator: only middle section of protein present based on protein evidence from other beetles
modified within boundary coordinates;	AGLA010622	AGLA010622	NA	NA	gene	Scaffold373	483224	490241	-	NA	NA
modified within boundary coordinates;	AGLA010622-RA	CRALBP	NA	cellular retinaldehyde-binding protein (CRALBP)	mRNA	Scaffold373	483224	490241	-	NA	Annotation type: Modify an existing gene model,Data source for annotation:1:CUFF.13611.1 and RNASeq,Annotation type: Add a gene description
extended;	AGLA010625	Gustatory receptor 3	Gr3	NA	gene	Scaffold373	537800	564140	+	NA	NA
extended;	AGLA010625-RA	Gustatory receptor 3	Gr3	NA	mRNA	Scaffold373	537800	564140	+	NA	Annotation type: Modify an existing gene model
extended;	AGLA010626	AGLA010626	NA	NA	gene	Scaffold258	6941	12176	+	NA	NA
extended;	AGLA010626-RA	Glycoside hydrolase family 1 protein 50	GH1-50	putative beta-glucosidase	mRNA	Scaffold258	6941	12176	+	InterPro:IPR001360	Annotation type: Modify an existing gene model,Result of: Adding an exon to the gene model,Added 5'UTR,Added 3'UTR,Data source for annotation: RNA-SEQ from larval midgut.
modified within boundary coordinates;	AGLA010628	AGLA010628	NA	NA	gene	Scaffold258	29699	39362	-	NA	NA
modified within boundary coordinates;	AGLA010628-RA	Glycoside hydrolase family 1 protein 52	GH1-52	putative beta-glucosidase	mRNA	Scaffold258	29699	39362	-	InterPro:IPR001360	Annotation type: Modify an existing gene model,Result of: Modifying intron-exon boundaries.,Annotation type: Existing gene model is most likely a pseudogene,Note to curator: I observed a deletion of about 40 nucleotides at the beginning of exon 3. If I try to find a AG upstream%2C then there are premature stop codon. Therefore i believe that this deletion is "real". Moreover%2C there are no trans…
extended;	AGLA010629	AGLA010629	NA	NA	gene	Scaffold258	43861	51334	+	NA	NA
extended;	AGLA010629-RA	Glycoside hydrolase family 1 protein 51	GH1-51	NA	mRNA	Scaffold258	43861	51334	+	InterPro:IPR001360	Annotation type: Modify an existing gene model,Result of: Adding an exon to the gene model,Added 5'UTR,Added 3'UTR,Note to curator: This gene prediction misses a portion of exon 6 and the complete exon 7 due to a sequence gap.
extended;	AGLA010662	AGLA010662	NA	NA	gene	Scaffold273	35657	47615	-	NA	NA
extended;	AGLA010662-RA	odorant receptor 11	Agla Or11	NA	mRNA	Scaffold273	35657	47615	-	NA	Annotation type: Modify an existing gene model,Result of: Merging exons in gene model%2C adjusting splice sites,Data source for annotation: homology to odorant receptor transcript from Megacyllene caryae
no structural change;	AGLA010706	belle	bel	RNA-helicase germline	gene	Scaffold394	9849	43413	+	NA	NA
no structural change;	AGLA010706-RA	AGLA010706-RA	NA	NA	mRNA	Scaffold394	9849	43413	+	NA	NA
no structural change;	AGLA010780	AGLA010780	NA	NA	gene	Scaffold871	462690	464893	-	NA	NA
no structural change;	AGLA010780-RA	heat shock 70 kDa protein	HSP70	heat shock 70 kDa protein	mRNA	Scaffold871	462690	464893	-	NA	Annotation type: Approve an existing gene model,Annotation type: Add a gene symbol,Annotation type: Add a gene description,Data source for annotation: AAG01177.2
extended;	AGLA010811	UDP-glycosyltransferase	UGT	NA	gene	Scaffold367	89302	103847	+	NA	NA
extended;	AGLA010811-RA	UDP-glycosyltransferase-AglaUGT_62	UGT	NA	mRNA	Scaffold367	89302	103847	+	NA	NA
extended;	AGLA010825	tudor	tud	maternal protein	gene	Scaffold525	26443	55354	+	NA	NA
extended;	AGLA010825-RA	tudor	tud	maternal protein	mRNA	Scaffold525	26443	55354	+	NA	NA
no structural change;	AGLA010844	AGLA010844	ind	NA	gene	Scaffold380	185637	186449	-	NA	NA
no structural change;	AGLA010844-RA	intermediate neuroblasts defective	ind	NA	mRNA	Scaffold380	185637	186449	-	NA	NA
no structural change;	AGLA010923	AGLA010923	NA	NA	gene	Scaffold291	350541	353153	-	NA	NA
no structural change;	AGLA010923-RA	similar to DnaJ (Hsp40) homolog%2C subfamily A%2C member 2	DnaJ	similar to DnaJ (Hsp40) homolog%2C subfamily A%2C member 2	mRNA	Scaffold291	350541	353153	-	NA	Annotation type: Approve an existing gene model,Annotation type: Add a gene symbol,Annotation type: Add a gene description
extended;	AGLA010926	AGLA010926	NA	NA	gene	Scaffold291	519912	520687	+	NA	NA
extended;	AGLA010926-RA	Small heat shock protein	smHSP	Small heat shock protein	mRNA	Scaffold291	519912	520687	+	NA	Annotation type: Modify an existing gene model,Added 5'UTR,Added 3'UTR,Annotation type: Add a gene symbol,Data source for annotation:XP_973378
extended;	AGLA010927	AGLA010927	NA	NA	gene	Scaffold291	526225	527039	+	NA	NA
extended;	AGLA010927-RA	Small heat shock protein	smHSP	Small heat shock protein	mRNA	Scaffold291	526225	527039	+	NA	Annotation type: Modify an existing gene model,Added 5'UTR,Added 3'UTR,Data source for annotation:XP_973378,Annotation type: Add a gene symbol
extended;	AGLA010928	AGLA010928	NA	NA	gene	Scaffold291	530421	531176	-	NA	NA
extended;	AGLA010928-RA	Small heat shock protein	smHSP	Small heat shock protein	mRNA	Scaffold291	530421	531176	-	NA	Annotation type: Modify an existing gene model,Added 5'UTR,Added 3'UTR,Annotation type: Add a gene symbol,Data source for annotation:XP_973378
reduced;	AGLA011087	AGLA011087	NA	NA	gene	Scaffold561	342465	357805	+	NA	NA
reduced;	AGLA011087-RA	CYP9Y5	NA	NA	mRNA	Scaffold561	342465	357805	+	NA	Data source for annotation:53%25 to CYP9BN1 Meligethes aeneus and 56%25 TO CYP9Y1 IF VRGVAAAFFPKVFEVLK SEQ IS REMOVED,Note to curator:Complete protein
extended;	AGLA011101	AGLA011101	NA	NA	gene	Scaffold446	145041	165284	+	NA	NA
extended;	AGLA011101-RA	Glycoside hydrolase family 1 protein 1	GH1-1	putative beta-glucosidase	mRNA	Scaffold446	145041	165284	+	InterPro:IPR001360	Annotation type: Modify an existing gene model,Result of: Adding an exon to the gene model,The extra exon was added according to a full-length transcript identified from the female RNA-SEQ data.
modified within boundary coordinates;	AGLA011187	Ionotropic receptor 68a	Ir68a	NA	gene	Scaffold302	300972	311701	-	NA	NA
modified within boundary coordinates;	AGLA011187-RA	Ionotropic receptor 68a	Ir68a	NA	mRNA	Scaffold302	300972	311701	-	NA	Annotation type: Modify an existing gene model
no structural change;	AGLA011332	Gustatory receptor 112	Gr112	NA	gene	Scaffold337	148409	150547	+	NA	NA
no structural change;	AGLA011332-RA	Gustatory receptor 112	Gr112	NA	mRNA	Scaffold337	148409	150547	+	NA	Annotation type: Approve an existing gene model
no structural change;	AGLA011343	AGLA011343	NA	NA	gene	Scaffold337	212913	215871	+	NA	NA
no structural change;	AGLA011343-RA	diapause-associated transcript-2	DAT-2	diapause-associated transcript-2	mRNA	Scaffold337	212913	215871	+	PMID:12770009	Annotation type: Approve an existing gene model,Data source for annotation:AAN05630.1
reduced;	AGLA011361	AGLA011361	NA	NA	gene	Scaffold434	133389	158239	-	NA	NA
reduced;	AGLA011361-RA	Cuticular Protein CPAP3 6	CPAP3 6	NA	mRNA	Scaffold434	133389	158239	-	NA	NA
extended;	AGLA011397	glass bottom boat	NA	NA	gene	Scaffold182	306948	316430	-	NA	NA
extended;	AGLA011397-RA	glass bottom boat	Agla-gbb	NA	mRNA	Scaffold182	306948	316430	-	NA	Annotation type: Approve an existing gene model,Annotation type: Add a gene symbol
reduced;	AGLA011424	AGLA011424	NA	NA	gene	Scaffold631	236080	254412	-	NA	NA
reduced;	AGLA011424-RA	CYP4G105	NA	NA	mRNA	Scaffold631	236080	254412	-	NA	Data source for annotation:65%25 TO CYP4G56 DPO1118_C02 Dendroctonus ponderosae,Note to curator:No model in blast set
reduced;	AGLA011566	AGLA011566	NA	NA	gene	Scaffold377	309441	312918	+	NA	NA
reduced;	AGLA011566-RA	CYP352A1	NA	NA	mRNA	Scaffold377	309441	312918	+	NA	Data source for annotation:53%25 to CYP352A1 Tribolium castaneum ,Note to curator:Complete protein
reduced;	AGLA011567	AGLA011567	NA	NA	gene	Scaffold377	314918	322970	+	NA	NA
reduced;	AGLA011567-RA	CYP411A1	NA	NA	mRNA	Scaffold377	314918	322970	+	NA	Data source for annotation:53%25 to CYP411A1 Dendroctonus ponderosae ,Note to curator:Complete protein,Note to curator:3 P450 genes on this scaffold,Note to curator:Duplicate model
no structural change;	AGLA011570	AGLA011570	NA	NA	gene	Scaffold377	357467	366688	-	NA	NA
no structural change;	AGLA011570-RA	DnaJ-like protein	DnaJ	DnaJ domain containing protein	mRNA	Scaffold377	357467	366688	-	NA	Annotation type: Approve an existing gene model,Annotation type: Add a gene symbol,Data source for annotation: XP_967556
extended;	AGLA011603	AGLA011603	NA	NA	gene	Scaffold294	369412	399057	+	NA	NA
extended;	AGLA011603-RA	Glycoside hydrolase family 1 protein 9	GH1-9	putative beta-glucosidase	mRNA	Scaffold294	369412	399057	+	PMID:24304644,InterPro:IPR001360	Annotation type: Modify an existing gene model,Result of: Adding several exons to the gene model,Data source for annotation: based on a full-length transcript identified from larval midgut RNA-SEQ data (see Pubmed ID above).,Added 5'UTR,Added 3'UTR
reduced;	AGLA011608	AGLA011608	NA	NA	gene	Scaffold294	458961	480600	-	NA	NA
reduced;	AGLA011608-RA	CYP12T5	NA	NA	mRNA	Scaffold294	458961	480600	-	NA	51%25 to CYP12H1 Tribolium castaneum ,Note to curator:Complete protein,Note to curator:No model in BLAST set
modified within boundary coordinates;	AGLA011647	AGLA011647	NA	NA	gene	Scaffold185	137969	148828	+	NA	NA
modified within boundary coordinates;	AGLA011647-RA	odorant binding protein 29	Agla OBP29	NA	mRNA	Scaffold185	137969	148828	+	NA	Annotation type: Modify an existing gene model,Result of:Adjusting start of translation,Result of: Adjusted exon boundary,Data source for annotation: homology to Tribolium castaneum OBPs
reduced;	AGLA011687	AGLA011687	NA	NA	gene	Scaffold400	892	15178	-	NA	NA
reduced;	AGLA011687-RA	CYP6BH3	NA	NA	mRNA	Scaffold400	892	15178	-	NA	Data source for annotation:54%25 to CYP6BH1v2 Leptinotarsa decemlineata ,Note to curator:Complete protein,Note to curator:No model in blast set
reduced;	AGLA011691	AGLA011691	NA	NA	gene	Scaffold400	72468	81432	+	NA	NA
reduced;	AGLA011691-RA	CYP6EF2	NA	NA	mRNA	Scaffold400	72468	81432	+	NA	Data source for annotation:56%25 to CYP6EF1 Leptinotarsa decemlineata and 52%25 TO CYP6BR2 TRIBOLIUM,Note to curator:C-term exon missing in sequence gap,Note to curator:Missing last exon,Note to curator:No model in blast set,Note to curator: Non canonical splice site retained to conserve best protein sequence match
no structural change;	AGLA011703	AGLA011703	NA	NA	gene	Scaffold400	420849	429304	-	NA	NA
no structural change;	AGLA011703-RA	similar to protein bric-a-brac 1	NA	similar to protein bric-a-brac 1	mRNA	Scaffold400	420849	429304	-	NA	Annotation type: Approve an existing gene model,Annotation type: Add a gene description,Data source for annotation:1:CUFF.14425.1 and RNAseq
modified within boundary coordinates;reduced;	AGLA011750	AGLA011750	NA	NA	gene	Scaffold460	137766	146155	+	NA	NA
modified within boundary coordinates;	AGLA011750-RA	protein tumorous imaginal discs%2C mitochondrial-like isoform A	DnaJ	protein tumorous imaginal discs%2C mitochondrial-like isoform A	mRNA	Scaffold460	137766	146155	+	NA	Annotation type: Modify an existing gene model,Data source for annotation:1:CUFF.15753.2 and RNAseq,Annotation type: Add a gene symbol,Annotation type: Add a gene description
reduced;	AGLA011750-RB	protein tumorous imaginal discs%2C mitochondrial-like isoform B	DnaJ	protein tumorous imaginal discs%2C mitochondrial-like isoform B	mRNA	Scaffold460	137766	145770	+	NA	Annotation type: Modify an existing gene model,Annotation type: Add a gene symbol,Annotation type: Add a gene description,Data source for annotation:1:CUFF.15753.1 and RNAseq
extended;	AGLA011798	AGLA011798	NA	NA	gene	Scaffold501	32448	39230	+	NA	NA
extended;	AGLA011798-RA	odorant receptor 54	Agla Or54	NA	mRNA	Scaffold501	32448	39230	+	NA	Annotation type: Modify an existing gene model,Result of: Adding an exon to the gene model,Result of: Adjusting exon splice sites,Result of: Adjusting initiation site,Data source for annotation: homology to odorant receptor transcript from Megacyllene caryae
no structural change;	AGLA011825	AGLA011825	NA	NA	gene	Scaffold501	264325	265872	+	NA	NA
no structural change;	AGLA011825-RA	DnaJ-like protein	DnaJ	DnaJ domain containing protein	mRNA	Scaffold501	264325	265872	+	NA	Annotation type: Approve an existing gene model,Annotation type: Add a gene symbol,Data source for annotation: XP_967556
modified within boundary coordinates;	AGLA011841	Gustatory receptor 129	Gr129	NA	gene	Scaffold501	353885	355487	-	NA	NA
modified within boundary coordinates;	AGLA011841-RA	Gustatory receptor 129	Gr129	NA	mRNA	Scaffold501	353885	355487	-	NA	Annotation type: Approve an existing gene model
reduced;	AGLA011842	Gustatory receptor 128	Gr128	NA	gene	Scaffold501	358739	360340	-	NA	NA
reduced;	AGLA011842-RA	Gustatory receptor 128	Gr128	NA	mRNA	Scaffold501	358739	360340	-	NA	Annotation type: Modify an existing gene model
no structural change;	AGLA011992	Netrin	net-1	NA	gene	Scaffold507	20934	25944	-	NA	NA
no structural change;	AGLA011992-RA	AGLA011992-RA	NA	NA	mRNA	Scaffold507	20934	25944	-	NA	NA
no structural change;	AGLA012032	AGLA012032	NA	NA	gene	Scaffold625	52867	60869	+	NA	NA
no structural change;	AGLA012032-RA	Agla LW opsin 1-6	NA	NA	mRNA	Scaffold625	52867	60869	+	GenBank:AAN13666,FlyBase:FBgn0019940,RefSeq:NP_524368	Annotation type: Approve an existing gene model,Annotation type: Add a gene symbol,Data source for annotation:Homology to Drosophila melanogaster rhodopsin 6
extended;	AGLA012060	AGLA012060	NA	NA	gene	Scaffold408	457098	458187	-	NA	NA
extended;	AGLA012060-RA	Glycoside hydrolase family 28 protein 12	GH28-12	NA	mRNA	Scaffold408	457098	458187	-	InterPro:IPR000743	CDS edit: sequencing error. Based on multiple nucleotide alignment of Anoplophora GH28s and larval RNA-SEQ data%2C a genomic deletion has been created. The resulting frame shift leads to a full lenght GH28-12 instead of a truncated one.
extended;	AGLA012061	AGLA012061	NA	NA	gene	Scaffold408	464369	465553	-	NA	NA
extended;	AGLA012061-RA	Glycoside hydrolase family 28 protein 13	GH28-13	NA	mRNA	Scaffold408	464369	465553	-	PMID:24304644,InterPro:IPR000743	Added 5'UTR based on RNA-SEQ data generated from Anoplophora larval gut (see Pubmed ID above).,Added 3'UTR based on RNA-SEQ data generated from Anoplophora larval gut (see Pubmed ID above).
extended;	AGLA012069	AGLA012069	NA	NA	gene	Scaffold330	75273	85703	+	NA	NA
extended;	AGLA012069-RA	odorant receptor 121	Agla Or121	NA	mRNA	Scaffold330	75273	85703	+	NA	Annotation type: Modify an existing gene model,Result of: Adding an exon to the gene model,Data source for annotation: homology to odorant receptor transcript from Megacyllene caryae,Note to curator: No first exon%2C believed to be lost in run of Ns
no structural change;	AGLA012195	fibroblast growth factor receptor	fgfr	NA	gene	Scaffold428	55656	78998	-	NA	NA
no structural change;	AGLA012195-RA	AGLA012195-RA	NA	NA	mRNA	Scaffold428	55656	78998	-	NA	NA
extended;	AGLA012231	AGLA012231	NA	NA	gene	Scaffold627	383657	409095	-	NA	NA
extended;	AGLA012231-RA	CYP4AA2	NA	NA	mRNA	Scaffold627	383657	409095	-	NA	Data source for annotation:49%25 TO CYP4AA1v1 Harmonia axyridis and 92%25 TO AGLA012228 ,Note to curator: Complete protein,Note to curator:No model in blast set
extended;	AGLA012236	AGLA012236	NA	NA	gene	Scaffold256	5352	17703	-	NA	NA
extended;	AGLA012236-RA	odorant receptor 46	Agla Or46	NA	mRNA	Scaffold256	5352	17703	-	NA	Annotation type: Modify an existing gene model,Result of: Adding an exon to the gene model,Data source for annotation: homology to odorant receptor transcript from Megacyllene caryae,Note to curator: missing small first exon%2C could not be identified without transcript data
extended;	AGLA012237	AGLA012237	NA	NA	gene	Scaffold256	34384	43188	-	NA	NA
extended;	AGLA012237-RA	odorant receptor 45	Agla Or45	NA	mRNA	Scaffold256	34384	43188	-	NA	Annotation type: Modify an existing gene model,Result of: Adding an exon to the gene model,Data source for annotation: homology to odorant receptor transcript from Megacyllene caryae
reduced;	AGLA012244	AGLA012244	NA	NA	gene	Scaffold256	202055	204481	-	NA	NA
reduced;	AGLA012244-RA	DnaJ-like protein	DnaJ	DnaJ domain containing protein	mRNA	Scaffold256	202055	204481	-	NA	Annotation type: Modify an existing gene model,Result of: Removing an exon from the gene model,Data source for annotation:XP_967556
extended;	AGLA012351	Gustatory receptor 26b	Gr36b	NA	gene	Scaffold313	14785	16000	+	NA	NA
extended;	AGLA012351-RB	Gustatory receptor 36b	Gr36b	NA	mRNA	Scaffold313	14785	16000	+	NA	Annotation type: Modify an existing gene model
extended;	AGLA012366	AGLA012366	NA	NA	gene	Scaffold466	340618	357661	-	NA	NA
extended;	AGLA012366-RA	similar to Osiris	NA	similar to Osiris	mRNA	Scaffold466	340618	357661	-	NA	Annotation type: Approve an existing gene model,Annotation type: Add a gene description,Data source for annotation:1:CUFF.15865.1 and RNASeq,Added 3'UTR
extended;	AGLA012370	drumstick	NA	NA	gene	Scaffold449	345666	373562	-	NA	NA
extended;	AGLA012370-RA	drumstick	Agla-drm	NA	mRNA	Scaffold449	345666	373562	-	NA	Annotation type: Approve an existing gene model,Annotation type: Add a gene symbol
no structural change;	AGLA012370-RB	drumstick	Agla-drm	NA	mRNA	Scaffold449	360322	373562	-	NA	Annotation type: Approve an existing gene model,Annotation type: Add a gene symbol
no structural change;	AGLA012441	AGLA012441	NA	NA	gene	Scaffold340	320368	322184	+	NA	NA
no structural change;	AGLA012441-RA	odorant binding protein 21	Agla OBP21	NA	mRNA	Scaffold340	320368	322184	+	NA	Annotation type: Approve an existing gene model
extended;	AGLA012442	AGLA012442	NA	NA	gene	Scaffold340	339810	340613	-	NA	NA
extended;	AGLA012442-RA	odorant binding protein 20	Agla OBP20	NA	mRNA	Scaffold340	339810	340613	-	NA	Annotation type: Modify an existing gene model,Result of: Adding an exon to the gene model,Result of: Modified exon splice sites,Data source for annotation: homology to Tribolium castaneum OBPs
no structural change;	AGLA012443	AGLA012443	NA	NA	gene	Scaffold340	346067	346868	-	NA	NA
no structural change;	AGLA012443-RA	odorant binding protein 19	Agla OBP19	NA	mRNA	Scaffold340	346067	346868	-	NA	Annotation type: Approve an existing gene model
modified within boundary coordinates;	AGLA012478	AGLA012478	NA	NA	gene	Scaffold344	280314	282189	-	NA	NA
modified within boundary coordinates;	AGLA012478-RA	odorant binding protein 39	Agla OBP39	NA	mRNA	Scaffold344	280314	282189	-	NA	Annotation type: Modify an existing gene model,Result of: Adjusting start of translation,Data source for annotation: homology to Tribolium castaneum OBPs
reduced;	AGLA012574	AGLA012574	NA	NA	gene	Scaffold356	188316	188911	-	NA	NA
reduced;	AGLA012574-RA	Myc proto-oncogene protein	MYC	Myc proto-oncogene protein	mRNA	Scaffold356	188316	188911	-	NA	Annotation type: Modify an existing gene model,Data source for annotation: XP_002432048,Result of: Removing an exon from the gene model
reduced;	AGLA012661	wishful thinking	NA	NA	gene	Scaffold455	99105	145658	-	NA	NA
no structural change;	AGLA012661-RA	wishful thinking	Agla-wit	NA	mRNA	Scaffold455	99105	145658	-	NA	Annotation type: Approve an existing gene model,Annotation type: Add a gene symbol
reduced;	AGLA012661-RB	wishful thinking	Agla-wit	NA	mRNA	Scaffold455	99669	127211	-	NA	Annotation type: Approve an existing gene model,Annotation type: Add a gene symbol
reduced;	AGLA012661-RC	wishful thinking	Agla-wit	NA	mRNA	Scaffold455	99105	127211	-	NA	Annotation type: Approve an existing gene model,Annotation type: Add a gene symbol
extended;	AGLA012751	gastrulation defective paralog 1	gd-p1	NA	gene	Scaffold523	308464	319683	+	NA	NA
extended;	AGLA012751-RA	gastrulation defective	gd-p1	NA	mRNA	Scaffold523	308464	319683	+	NA	NA
extended;	AGLA012788	AGLA012788	NA	NA	gene	Scaffold436	130912	141038	-	NA	NA
extended;	AGLA012788-RA	similar to 40S ribosomal protein S3a isoform A	rpS3a	similar to 40S ribosomal protein S3a isoform A	mRNA	Scaffold436	130912	141038	-	NA	Annotation type: Modify an existing gene model,Added 3'UTR,Annotation type: Add a gene symbol,Annotation type: Add a gene description
extended;	AGLA012788-RB	similar to 40S ribosomal protein S3a isoform B	rpS3a	similar to 40S ribosomal protein S3a isoform B	mRNA	Scaffold436	130912	140297	-	NA	Annotation type: Modify an existing gene model,Added 3'UTR,Annotation type: Add a gene symbol,Annotation type: Add a gene description,Result of: Removing an exon from the gene model
extended;	AGLA012788-RC	similar to 40S ribosomal protein S3a isoform C	rpS3a	similar to 40S ribosomal protein S3a isoform C	mRNA	Scaffold436	130912	137360	-	NA	Added 3'UTR,Annotation type: Modify an existing gene model,Result of: Removing an exon from the gene model,Annotation type: Add a gene symbol,Annotation type: Add a gene description
no structural change;	AGLA012808	AGLA012808	NA	NA	gene	Scaffold432	78102	82252	-	NA	NA
no structural change;	AGLA012808-RA	small heat shock protein-like	smHSP	small heat shock protein-like	mRNA	Scaffold432	78102	82252	-	NA	Annotation type: Approve an existing gene model,Annotation type: Add a gene symbol,Data source for annotation:XP_973378
extended;	AGLA012882	AGLA012882	NA	NA	gene	Scaffold581	52683	54597	-	NA	NA
extended;	AGLA012882-RA	CYP6BS4	NA	NA	mRNA	Scaffold581	52683	54597	-	NA	Data source for annotation:69%25 TO CYP6BS1 Tribolium castaneum ,Note to curator:Complete protein,Note to curator:There is a frameshift before the following sequence in the last exon: EMETAGILLSPIGGLWLDLQPISS
no structural change;	AGLA012889	AGLA012889	NA	NA	gene	Scaffold568	215013	222054	-	NA	NA
no structural change;	AGLA012889-RA	Cuticular Protein RR-2 59	CPR RR-2 59	NA	mRNA	Scaffold568	215013	222054	-	NA	NA
no structural change;	AGLA012892	AGLA012892	NA	NA	gene	Scaffold568	353484	356019	-	NA	NA
no structural change;	AGLA012892-RA	Cuticular Protein RR-2 60	CPR RR-2 60	NA	mRNA	Scaffold568	353484	356019	-	NA	NA
reduced;	AGLA012904	UDP-glycosyltransferase	UGT	NA	gene	Scaffold682	275089	284504	-	NA	NA
reduced;	AGLA012904-RA	UDP-glycosyltransferase-AglaUGT_33	UGT	NA	mRNA	Scaffold682	275089	284504	-	NA	NA
no structural change;	AGLA012934	AGLA012934	NA	NA	gene	Scaffold856	223832	224539	+	NA	NA
no structural change;	AGLA012934-RA	daughters against dpp-2	Agla-Dad-2	NA	mRNA	Scaffold856	223832	224539	+	NA	Annotation type: Approve an existing gene model,Annotation type: Add a gene symbol,Looks like a tandem duplication of Dad%2C intronless?
reduced;	AGLA012935	daughters against dpp-1	dad-1	NA	gene	Scaffold856	321274	327308	+	NA	NA
no structural change;	AGLA012935-RA	daughters against dpp-1	dad-1	NA	mRNA	Scaffold856	321274	327308	+	NA	much more highly conserved with Tribolium dad%2C than dad-2
reduced;	AGLA012935-RB	AGLA012935-RB	NA	NA	mRNA	Scaffold856	321926	327308	+	NA	NA
modified within boundary coordinates;	AGLA013154	AGLA013154	NA	NA	gene	Scaffold385	192279	208611	+	NA	NA
modified within boundary coordinates;	AGLA013154-RA	Alkaline phosphatase	ALP5	NA	mRNA	Scaffold385	192279	208611	+	InterPro:IPR001952	Annotation type: Modify an existing gene model,Result of: Modifying an exon/intron boundary.,Data source for annotation: RNA-SEQ from female%2C male and larval midgut.
no structural change;	AGLA013170	oo18 RNA-binding protein	orb	NA	gene	Scaffold456	310886	316260	+	NA	NA
no structural change;	AGLA013170-RA	oo18 RNA-binding protein	orb	NA	mRNA	Scaffold456	310886	316260	+	NA	NA
no structural change;	AGLA013248	AGLA013248	NA	NA	gene	Scaffold473	143881	144848	-	NA	NA
no structural change;	AGLA013248-RA	Cuticular Protein CPAP1 7	CPAP1 7	NA	mRNA	Scaffold473	143881	144848	-	NA	NA
no structural change;	AGLA013361	AGLA013361	NA	NA	gene	Scaffold439	235026	240414	-	NA	NA
no structural change;	AGLA013361-RA	Cuticular Protein RR-2 61	CPR RR-2 61	NA	mRNA	Scaffold439	235026	240414	-	NA	NA
reduced;	AGLA013643	AGLA013643	NA	NA	gene	Scaffold565	363104	364132	+	NA	NA
reduced;	AGLA013643-RA	Cuticular Protein Unclassified 9	CPU 9	NA	mRNA	Scaffold565	363104	364132	+	NA	NA
no structural change;	AGLA013702	notch	notc1	NA	gene	Scaffold915	61107	95588	-	NA	NA
no structural change;	AGLA013702-RA	AGLA013702-RA	NA	NA	mRNA	Scaffold915	61107	95588	-	NA	NA
no structural change;	AGLA013715	AGLA013715	NA	NA	gene	Scaffold384	247	308436	-	NA	NA
no structural change;	AGLA013715-RA	Flotillin 2	FLO2	NA	mRNA	Scaffold384	247	308436	-	InterPro:IPR027705,PMID:17498303	Annotation type: Modify an existing gene model (AglaTmpM013715),Result of: Adding an exon to the gene model based on larval RNA-SEQ data.,Added 5'UTR and 3Â´UTR based on RNA-SEQ data.,Note to curator:FLO2 is highly conserved among insects%2C including the GMC Oxidoreductase gene cluster inbetween exon1 and exon 2 of FLO2 (see PubMed Id above)
no structural change;	AGLA013718	AGLA013718	NA	NA	gene	Scaffold384	44018	51219	+	NA	NA
no structural change;	AGLA013718-RA	Glucose-methanol-choline oxidoreductase family protein B5	GMC-B5	NA	mRNA	Scaffold384	44018	51219	+	InterPro:IPR012132	Annotation type: Approve an existing gene model
modified within boundary coordinates;	AGLA013720	AGLA013720	NA	NA	gene	Scaffold384	71645	84265	+	NA	NA
modified within boundary coordinates;	AGLA013720-RA	Glucose-methanol-choline oxidoreductase family protein D1	GMC-D1	NA	mRNA	Scaffold384	71645	84265	+	InterPro:IPR012132	Annotation type: Modify an existing gene model,Result of:curation of exon5 and 6 based on adult ALB RNA-SEQ data. At least one exon is missing based on comparisons to the orthologous gene in Tribolium castaneum (ref|XP_972338.1|%3B LOC661056). A local assembly of the adult RNA-SEQ data of ALB verifies the presence of this exon%2C but no reads were mapped to the genome because of a gap in the ALB …
merge-UTR;	AGLA013722	AGLA013722	NA	NA	gene	Scaffold384	99041	117868	+	NA	NA
merge-UTR;	AGLA013722-RA	Glucose-methanol-choline oxidoreductase family protein E1	GMC-E1	NA	mRNA	Scaffold384	99041	117868	+	InterPro:IPR012132	Shortened exon3 based on the orthologous gene in Tribolium castaneum (ref|XP_972430.2|%3B LOC661158).,Annotation type: Modify an existing gene model,Result of: Removing exon1 and 2 from the gene model (augustus_masked-Scaffold384-abinit-gene-1.0-mRNA-1) based on the orthologous gene in Tribolium castaneum (ref|XP_972430.2|%3B LOC661158)
modified within boundary coordinates;	AGLA013725	AGLA013725	NA	NA	gene	Scaffold384	140294	157065	+	NA	NA
modified within boundary coordinates;	AGLA013725-RA	Glucose-methanol-choline oxidoreductase family protein Z1	GMC-Z1	NA	mRNA	Scaffold384	140294	157065	+	InterPro:IPR012132	Annotation type: Modify an existing gene model (AglaTmpM013725-RA),Result of:splitting exon5 into two exons based on ALB adult RNA-SEQ and the orthologous gene in Tribolium castaneum (ref|XP_972484.1|%3B LOC661216).
extended;	AGLA013726	AGLA013726	NA	NA	gene	Scaffold384	167276	182359	+	NA	NA
extended;	AGLA013726-RA	Glucose-methanol-choline oxidoreductase family protein Q5	GMC-Q5	NA	mRNA	Scaffold384	167276	182359	+	InterPro:IPR012132	Annotation type: Modify an existing gene model,Result of: extending exon5 and 6 based on ALB RNA-SEQ data and the orthologous gene in Tribolium castaneum (ref|XP_972532.1|%3B LOC661267).,Added 3'UTR based on ALB RNA-SEQ data.
extended;	AGLA013730	AGLA013730	NA	NA	gene	Scaffold384	242351	254463	+	NA	NA
extended;	AGLA013730-RA	Glucose-methanol-choline oxidoreductase family protein K2	GMC-K2	NA	mRNA	Scaffold384	242351	254463	+	InterPro:IPR012132	Annotation type: Modify an existing gene model
extended;	AGLA013731	AGLA013731	NA	NA	gene	Scaffold384	258840	262812	+	NA	NA
extended;	AGLA013731-RA	Glucose-methanol-choline oxidoreductase family protein K3	GMC-K3	NA	mRNA	Scaffold384	258840	262812	+	InterPro:IPR012132	Annotation type: Approve an existing gene model
reduced;	AGLA013732	AGLA013732	NA	NA	gene	Scaffold384	282156	295174	+	NA	NA
reduced;	AGLA013732-RA	Glucose-methanol-choline oxidoreductase family protein I6	NA	GMC-I6	mRNA	Scaffold384	282156	295174	+	InterPro:IPR012132	Annotation type: Modify an existing gene model
extended;	AGLA013733	AGLA013733	NA	NA	gene	Scaffold384	301114	304799	+	NA	NA
extended;	AGLA013733-RA	Glucose-methanol-choline oxidoreductase family protein I7	GMC-I7	NA	mRNA	Scaffold384	301114	304799	+	InterPro:IPR012132	Annotation type: Modify an existing gene model
extended;	AGLA013758	AGLA013758	NA	NA	gene	Scaffold877	39401	41711	-	NA	NA
extended;	AGLA013758-RA	heat shock 70 kDa protein	HSP70	inducible heat shock 70 kDa protein	mRNA	Scaffold877	39401	41711	-	NA	Annotation type: Approve an existing gene model,Annotation type: Add a gene symbol,Annotation type: Add a gene description,Added 5'UTR,Added 3'UTR
extended;	AGLA013761	AGLA013761	NA	NA	gene	Scaffold877	45996	48092	+	NA	NA
extended;	AGLA013761-RA	heat shock 70 kDa protein	NA	NA	mRNA	Scaffold877	45996	48092	+	NA	Annotation type: Approve an existing gene model,Annotation type: Add a gene symbol,Annotation type: Add a gene description,Added 5'UTR,Added 3'UTR
merge-UTR;	AGLA013765	AGLA013765	NA	NA	gene	Scaffold877	78752	132041	-	NA	NA
merge-UTR;	AGLA013765-RA	FTZ-F1	FTZ-F1	Nuclear receptor	mRNA	Scaffold877	78752	132041	-	NA	NA
extended;	AGLA013828	AGLA013828	NA	NA	gene	Scaffold618	66303	79886	-	NA	NA
extended;	AGLA013828-RA	DnaJ-like protein%2C isoform A	DnaJ	DnaJ domain containing protein	mRNA	Scaffold618	66303	79886	-	NA	Annotation type: Modify an existing gene model,Annotation type: Add a gene symbol,Result of: Adding an exon to the gene model,Result of: Removing an exon from the gene model,Data source for annotation: XP_967556
extended;	AGLA013828-RB	DnaJ-like protein%2C isoform B	DnaJ	DnaJ domain containing protein	mRNA	Scaffold618	66303	79886	-	NA	Annotation type: Modify an existing gene model,Result of: Removing an exon from the gene model,Result of: Adding an exon to the gene model,Data source for annotation: XP_967556,Annotation type: Add a gene symbol
no structural change;	AGLA013835	AGLA013835	NA	NA	gene	Scaffold618	103061	103432	-	NA	NA
no structural change;	AGLA013835-RA	Cuticular Protein Unclassified 10	CPU 10	NA	mRNA	Scaffold618	103061	103432	-	NA	NA
no structural change;	AGLA013838	AGLA013838	NA	NA	gene	Scaffold557	16601	20442	+	NA	NA
no structural change;	AGLA013838-RA	Cuticular protein RR-1 motif 30	CPR_RR-1 30	NA	mRNA	Scaffold557	16601	20442	+	NA	NA
no structural change;	AGLA013839	AGLA013839	NA	NA	gene	Scaffold557	30927	31943	+	NA	NA
no structural change;	AGLA013839-RA	Cuticular protein RR-1 motif 31	CPR_RR-1 31	NA	mRNA	Scaffold557	30927	31943	+	NA	NA
no structural change;	AGLA013840	AGLA013840	NA	NA	gene	Scaffold557	46201	46608	+	NA	NA
no structural change;	AGLA013840-RA	Cuticular protein RR-1 motif 32	CPR_RR-1 32	NA	mRNA	Scaffold557	46201	46608	+	NA	NA
reduced;	AGLA013841	AGLA013841	NA	NA	gene	Scaffold557	65462	66280	-	NA	NA
reduced;	AGLA013841-RA	Cuticular protein RR-1 motif 33	CPR_RR-1 33	NA	mRNA	Scaffold557	65462	66280	-	NA	NA
no structural change;	AGLA013842	AGLA013842	NA	NA	gene	Scaffold557	82153	82597	+	NA	NA
no structural change;	AGLA013842-RA	Cuticular protein RR-1 motif 34	CPR_RR-1 34	NA	mRNA	Scaffold557	82153	82597	+	NA	NA
no structural change;	AGLA013844	AGLA013844	NA	NA	gene	Scaffold557	95338	110934	-	NA	NA
no structural change;	AGLA013844-RA	Cuticular protein RR-1 motif 35	CPR_RR-1 35	NA	mRNA	Scaffold557	95338	110934	-	NA	NA
extended;	AGLA013862	AGLA013862	NA	NA	gene	Scaffold483	1692	17753	+	NA	NA
extended;	AGLA013862-RA	Alanine aminopeptidase protein 14	APN-14	NA	mRNA	Scaffold483	1692	17753	+	InterPro:IPR001930	Annotation type: Modify an existing gene model,Result of: Adding several exons to the gene model,Result of: Modifying translation start site.,Data source for annotation: RNA-SEQ data from larval midgut.
extended;	AGLA014142	AGLA014142	NA	NA	gene	Scaffold553	279033	280116	-	NA	NA
extended;	AGLA014142-RA	Cuticular Protein CPAP3 7	CPAP3 7	NA	mRNA	Scaffold553	279033	280116	-	NA	NA
no structural change;	AGLA014161	AGLA014161	NA	NA	gene	Scaffold626	296061	319766	+	NA	NA
no structural change;	AGLA014161-RA	HR39	HR39	Nuclear REceptor	mRNA	Scaffold626	296061	319766	+	NA	NA
extended;	AGLA014249	AGLA014249	NA	NA	gene	Scaffold577	253438	272168	-	NA	NA
extended;	AGLA014249-RA	Glycoside hydrolase family1 protein 2	GH1-2	putative beta-glucosidase	mRNA	Scaffold577	253438	272168	-	InterPro:IPR001360	Annotation type: Modify an existing gene model,Result of: Extending an existing exon based on a full-length transcript identified in the female RNA-SEQ data.
extended;	AGLA014266	Agla-zerknuellt-2	Agla-zen-2	NA	gene	Scaffold508	179267	181176	+	NA	NA
extended;	AGLA014266-RA	Agla-zerknuellt-2	Agla-zen-2	NA	mRNA	Scaffold508	179267	181176	+	RefSeq Tcas:NP_001036813.1	Annotation type: Modify an existing gene model,Result of: Adding an exon to the gene model,Added 3'UTR
extended;	AGLA014364	AGLA014364	NA	NA	gene	Scaffold490	8213	15788	+	NA	NA
extended;	AGLA014364-RA	Glycoside hydrolase family 1 protein 19	GH1-19	putative beta-glucosidase	mRNA	Scaffold490	8213	15788	+	InterPro:IPR001360	Annotation type: Modify an existing gene model,Result of: Adding two exons to the gene model,Added 5'UTR,Added 3'UTR,Data source for annotation: RNA-SEQ data from larval midgut.
no structural change;	AGLA014393	AGLA014393	NA	NA	gene	Scaffold649	200308	206178	-	NA	NA
no structural change;	AGLA014393-RA	Cuticular Protein RR-2 62	CPR RR-2 62	NA	mRNA	Scaffold649	200308	206178	-	NA	NA
reduced;	AGLA014443	AGLA014443	NA	NA	gene	Scaffold795	164760	167577	-	NA	NA
reduced;	AGLA014443-RA	CYP9BQ1	NA	NA	mRNA	Scaffold795	164760	167577	-	NA	Data source for annotation:44%25 to CYP9Z4 Tribolium,Note to curator:Complete protein,Note to curator:Non-canonical splice site retained due to RNA-seq support and sequence homology
no structural change;	AGLA014571	AGLA014571	NA	NA	gene	Scaffold683	258330	258545	+	NA	NA
no structural change;	AGLA014571-RA	Cuticular Protein RR-2 63	CPR RR-2 63	NA	mRNA	Scaffold683	258330	258545	+	NA	NA
no structural change;	AGLA014572	AGLA014572	NA	NA	gene	Scaffold683	292148	292450	+	NA	NA
no structural change;	AGLA014572-RA	Cuticular Protein RR-2 64	CPR RR-2 64	NA	mRNA	Scaffold683	292148	292450	+	NA	NA
no structural change;	AGLA014675	snail	sna	mesoderm transcription factor	gene	Scaffold1056	271304	273066	-	NA	NA
no structural change;	AGLA014675-RA	snail	sna	NA	mRNA	Scaffold1056	271304	273066	-	NA	NA
no structural change;	AGLA014746	AGLA014746	NA	NA	gene	Scaffold538	123271	128368	-	NA	NA
no structural change;	AGLA014746-RA	Cuticular Protein RR-2 65	CPR RR-2 65	NA	mRNA	Scaffold538	123271	128368	-	NA	NA
extended;	AGLA014877	Ionotropic receptor 75c	Ir75c	NA	gene	Scaffold515	19107	33271	+	NA	NA
extended;	AGLA014877-RC	Ionotropic receptor 75c	Ir75c	NA	mRNA	Scaffold515	19107	33271	+	NA	Annotation type: Modify an existing gene model
extended;	AGLA014878	AGLA014878	NA	NA	gene	Scaffold515	36826	50840	+	NA	NA
extended;	AGLA014878-RA	Glycoside hydrolase family 1 protein 25	GH1-25	putative beta-glucosidase	mRNA	Scaffold515	36826	50840	+	InterPro:IPR001360	Annotation type: Modify an existing gene model,Result of: Adding an exon to the gene model,Added 5'UTR,Added 3'UTR,Data source for annotation: RNA-SEQ from larval midgut
reduced;	AGLA014879	AGLA014879	Ir75d	NA	gene	Scaffold515	53099	68773	+	NA	NA
reduced;	AGLA014879-RD	Ionotropic receptor 75d	Ir75d	NA	mRNA	Scaffold515	53099	68773	+	NA	Annotation type: Modify an existing gene model
extended;	AGLA014904	AGLA014904	NA	NA	gene	Scaffold1120	30526	82020	+	NA	NA
extended;	AGLA014904-RA	Alanine aminopeptidase protein 12	APN-12	NA	mRNA	Scaffold1120	30526	82020	+	InterPro:IPR001930	Annotation type: Modify an existing gene model,Result of: Modifying translation start site (first exon).,Added 5'UTR,Data source for annotation: RNA-SEQ data from larval midgut%2C male and female.
extended;	AGLA014917	milles pattes	mlpt	encodes small peptides	gene	Scaffold741	67234	69253	-	NA	encodes many small peptides%2C not annotated here%2C but the locus is right based on RNAseq
extended;	AGLA014917-RA	milles pattes	mlpt	NA	mRNA	Scaffold741	67234	69253	-	NA	NA
extended;	AGLA014998	AGLA014998	Ir75b	NA	gene	Scaffold676	169048	171592	-	NA	NA
extended;	AGLA014998-RB	Ionotropic receptor 75b	Ir75b	NA	mRNA	Scaffold676	169048	171592	-	NA	Annotation type: Add a new gene model not existing in gene set
no structural change;	AGLA015045	AGLA015045	NA	NA	gene	Scaffold751	78831	92569	-	NA	NA
no structural change;	AGLA015045-RA	phosphoenolpyrvate carboxykinase	PEPCK	phosphoenolpyrvate carboxykinase	mRNA	Scaffold751	78831	92569	-	GI:12644153	Annotation type: Modify an existing gene model,Annotation type: Add a gene symbol,Annotation type: Add a gene description
extended;reduced;	AGLA015066	boule	bol	NA	gene	Scaffold411	35087	50575	-	NA	NA
reduced;	AGLA015066-RA	boule	bol	NA	mRNA	Scaffold411	35980	50575	-	NA	NA
no structural change;	AGLA015066-RB	boule	bol	NA	mRNA	Scaffold411	35087	50353	-	NA	NA
extended;	AGLA015089	AGLA015089	NA	NA	gene	Scaffold1001	251756	258732	-	NA	NA
extended;	AGLA015089-RA	Forkhead box O	FOXO	Forkhead box O	mRNA	Scaffold1001	251756	258732	-	NA	Data source for annotation:AEI86721,Added 3'UTR,Annotation type: Modify an existing gene model
modified within boundary coordinates;	AGLA015092	AGLA015092	NA	NA	gene	Scaffold513	17361	37355	+	NA	NA
modified within boundary coordinates;	AGLA015092-RA	DnaJ-like protein	DnaJ	DnaJ domain containing protein	mRNA	Scaffold513	17361	37355	+	NA	Annotation type: Add a new gene model not existing in gene set,Annotation type: Add a gene symbol,Data source for annotation:XP_967556
no structural change;	AGLA015102	engrailed-2	en2	NA	gene	Scaffold718	197699	198106	+	NA	NA
no structural change;	AGLA015102-RA	AGLA015102-RA	NA	NA	mRNA	Scaffold718	197699	198106	+	NA	NA
no structural change;	AGLA015107	engrailed-1	en1	NA	gene	Scaffold811	53354	61853	-	NA	NA
no structural change;	AGLA015107-RA	AGLA015107-RA	NA	NA	mRNA	Scaffold811	53354	61853	-	NA	NA
no structural change;	AGLA015358	baboon (partial)	NA	NA	gene	Scaffold465	34575	54149	-	NA	There is a significant gap in the assembly at the 3' end of this model%2C more of the gene is likely in this gap
no structural change;	AGLA015358-RA	baboon (partial)	NA	partial baboon?	mRNA	Scaffold465	34575	54149	-	NA	Reverse BLAST back to Dm-babo%2C but too small (184 vs. 622AA). Perhaps partial model. ,Annotation type: Add a gene description
no structural change;	AGLA015367	muscle segment homeobox	msh	NA	gene	Scaffold715	174290	176927	+	NA	NA
no structural change;	AGLA015367-RA	AGLA015367-RA	NA	NA	mRNA	Scaffold715	174290	176927	+	NA	NA
modified within boundary coordinates;	AGLA015444	AGLA015444	NA	NA	gene	Scaffold590	110605	145646	-	NA	NA
modified within boundary coordinates;	AGLA015444-RA	Cinnabar(2)	Agla cn(2)	NA	mRNA	Scaffold590	110605	145646	-	RefSeq:NP_523651.3	Annotation type: Modify an existing gene model,Result of:adjust splice site,Data source for annotation:Homology to Drosophila melanogaster cinnabar
reduced;	AGLA015446	AGLA015446	NA	NA	gene	Scaffold590	160566	169462	+	NA	NA
reduced;	AGLA015446-RA	CYP434B1	NA	NA	mRNA	Scaffold590	160566	169462	+	NA	Data source for annotation:43%25 to CYP434A1 Dendroctonus pon-V1. 59%25 to CYP352A2 Tribolium castaneum (partial seq). Only 34%25 to CYP352A1 full seq,Note to curator:note CYP352A2 is 63%25 to CYP352A1,Note to curator: EXXR%3DDVMR,Note to curator:No model in BLAST set
no structural change;	AGLA015546	pipe paralog 2	pip-p2	sulfotransferase upstream of Toll	gene	Scaffold922	357	9551	-	NA	NA
no structural change;	AGLA015546-RA	pipe paralog 2	pip-p2	NA	mRNA	Scaffold922	357	9551	-	NA	NA
no structural change;	AGLA015556	AGLA015556	NA	NA	gene	Scaffold854	30630	38160	-	NA	NA
no structural change;	AGLA015556-RA	Cuticular protein RR-1 motif 36	CPR_RR-1 36	NA	mRNA	Scaffold854	30630	38160	-	NA	NA
reduced;	AGLA015664	AGLA015664	NA	NA	gene	Scaffold1568	119676	121904	+	NA	NA
reduced;	AGLA015664-RA	odorant receptor 32	Agla Or32	NA	mRNA	Scaffold1568	119676	121904	+	NA	Annotation type: Modify an existing gene model,Result of: Adding an exon to the gene model,Result of: Removing an exon from the gene model,Result of: Adjusting initiation site,Data source for annotation: homology to odorant receptor transcript from Megacyllene caryae
reduced;	AGLA015665	AGLA015665	NA	NA	gene	Scaffold1568	138822	143424	+	NA	NA
reduced;	AGLA015665-RA	odorant receptor 33	Agla Or35	NA	mRNA	Scaffold1568	138822	143424	+	NA	Annotation type: Approve an existing gene model,Data source for annotation: homology to odorant receptor transcript from Megacyllene caryae
no structural change;	AGLA015774	cactus	cact	I kappa B homolog	gene	Scaffold575	23527	54139	-	NA	NA
no structural change;	AGLA015774-RA	cactus	cact	NA	mRNA	Scaffold575	23527	54139	-	NA	NA
no structural change;	AGLA015853	AGLA015853	NA	NA	gene	Scaffold1052	198046	219371	+	NA	NA
no structural change;	AGLA015853-RA	Cuticular Protein Unclassified 11	CPU 11	NA	mRNA	Scaffold1052	198046	219371	+	NA	NA
no structural change;	AGLA015883	Mothers against dpp-3	NA	NA	gene	Scaffold828	26866	38828	+	NA	NA
no structural change;	AGLA015883-RA	Mothers against dpp-3	Agla-Mad3	NA	mRNA	Scaffold828	26866	38828	+	NA	Annotation type: Approve an existing gene model,Annotation type: Add a gene symbol
no structural change;	AGLA015886	AGLA015886	NA	NA	gene	Scaffold828	79320	83517	-	NA	NA
no structural change;	AGLA015886-RA	Cuticular Protein CPCFC 1	CPCFC 1	NA	mRNA	Scaffold828	79320	83517	-	NA	NA
no structural change;	AGLA015887	AGLA015887	NA	NA	gene	Scaffold828	97918	102526	-	NA	NA
no structural change;	AGLA015887-RA	Cuticular Protein CPCFC 2	CPCFC 2	NA	mRNA	Scaffold828	97918	102526	-	NA	NA
modified within boundary coordinates;	AGLA015888	AGLA015888	NA	NA	gene	Scaffold828	108539	122553	-	NA	NA
modified within boundary coordinates;	AGLA015888-RA	Cuticular Protein CPCFC 3	CPCFC 3	NA	mRNA	Scaffold828	108539	122553	-	NA	NA
reduced;	AGLA015890	AGLA015890	NA	NA	gene	Scaffold828	157637	164054	-	NA	NA
reduced;	AGLA015890-RA	Cuticular Protein CPCFC 4	CPCFC 4	NA	mRNA	Scaffold828	157637	164054	-	NA	NA
modified within boundary coordinates;	AGLA015920	Gustatory receptor 14	Gr14	Fructose receptor	gene	Scaffold864	190787	197911	+	NA	NA
modified within boundary coordinates;	AGLA015920-RA	Gustatory receptor 14	Gr14	Fructose receptor	mRNA	Scaffold864	190787	197911	+	NA	Annotation type: Modify an existing gene model
no structural change;	AGLA015969	AGLA015969	NA	NA	gene	Scaffold798	52789	81300	-	NA	NA
no structural change;	AGLA015969-RA	Vermilion	Agla v	NA	mRNA	Scaffold798	52789	81300	-	RefSeq:NP_511113.1,FlyBase:FBgn0003965	Annotation type: Approve an existing gene model,Data source for annotation:Homology to Drosophila melanogaster vermilion
modified within boundary coordinates;reduced;	AGLA016029	AGLA016029	NA	NA	gene	Scaffold641	124110	176796	-	NA	NA
modified within boundary coordinates;	AGLA016029-RA	similar to aquaporin%2C isoform A	NA	similar to aquaporin%2C isoform A	mRNA	Scaffold641	124110	176796	-	NA	Annotation type: Modify an existing gene model,Result of: Adding an exon to the gene model,Result of: Removing an exon from the gene model,Data source for annotation:RNAseq and 1:CUFF.18869.2,Annotation type: Add a gene description
reduced;	AGLA016029-RB	similar to aquaporin%2C isoform B	NA	similar to aquaporin%2C isoform B	mRNA	Scaffold641	124110	159110	-	NA	Annotation type: Modify an existing gene model,Result of: Adding an exon to the gene model,Result of: Removing an exon from the gene model,Data source for annotation:1:CUFF.18869.1 and RNAseq,Annotation type: Add a gene description
reduced;	AGLA016029-RC	similar to aquaporin%2C isoform C	NA	similar to aquaporin%2C isoform C	mRNA	Scaffold641	124110	150637	-	NA	Annotation type: Modify an existing gene model,Result of: Adding an exon to the gene model,Result of: Removing an exon from the gene model,Data source for annotation:1:CUFF.18869.4 and RNAseq,Annotation type: Add a gene description
no structural change;	AGLA016071	AGLA016071	NA	NA	gene	Scaffold843	61192	71633	+	NA	NA
no structural change;	AGLA016071-RA	Cuticular protein RR-1 motif 37	CPR_RR-1 37	NA	mRNA	Scaffold843	61192	71633	+	NA	NA
extended;	AGLA016146	AGLA016146	NA	NA	gene	Scaffold725	9674	18685	-	NA	NA
extended;	AGLA016146-RA	Glycoside hydrolase family 1 protein 46	GH1-46	putative beta-glucosidase	mRNA	Scaffold725	9674	18685	-	InterPro:IPR001360	Annotation type: Modify an existing gene model,Result of: Adding an exon to the gene model,Added 5'UTR,Added 3'UTR,Data source for annotation: RNA-SEQ from larval midgut.
reduced;	AGLA016148	AGLA016148	NA	NA	gene	Scaffold725	26813	35549	+	NA	NA
reduced;	AGLA016148-RA	Glycoside hydrolase family 1 protein 54 (partial)	GH1-54	putative beta-glucosidase	mRNA	Scaffold725	26813	35549	+	InterPro:IPR001360	Annotation type: Modify an existing gene model,Result of: Removing an exon from the gene model,Result of: Merging of two or more gene models across scaffolds. Gene involved in merge: The present gene and a new gene model corresponding to two exons present on Scaffold2301.,Note to curator: This gene should have 9 exons. Exon 7 and 8 of this gene are found on scaffold2301. The latter scaffold shoul…
extended;	AGLA016154	AGLA016154	NA	NA	gene	Scaffold725	165210	206555	+	NA	NA
extended;	AGLA016154-RA	Unknown protein	NA	contains a Cystine-knot cytokine domain	mRNA	Scaffold725	165210	206555	+	InterPro:IPR029034	Annotation type: Modify an existing gene model,Added 5'UTR,Added 3'UTR,Data source for annotation: RNA-SEQ data from female and male.
modified within boundary coordinates;	AGLA016155	AGLA016155	NA	NA	gene	Scaffold725	213975	220401	-	NA	NA
modified within boundary coordinates;	AGLA016155-RA	Unknown protein	NA	putative Methylthioadenosine phosphorylase (MTAP)	mRNA	Scaffold725	213975	220401	-	GO:0003824,GO:0004645,GO:0009116,GO:0016763,GO:0017061,InterPro:IPR001369,InterPro:IPR010044	Annotation type: Modify an existing gene model,Result of: Removing an exon from the gene model,Data source for annotation: RNA-SEQ data from female and male.
reduced;	AGLA016215	AGLA016215	NA	NA	gene	Scaffold1514	65026	71167	-	NA	NA
reduced;	AGLA016215-RA	odorant receptor 123	Agla Or123	NA	mRNA	Scaffold1514	65026	71167	-	NA	Annotation type: Add a new gene model not existing in gene set,Data source for annotation: homology to odorant receptor transcript from Megacyllene caryae,Note to curator: First exon may be incorrect%3B no support from transcripts and poor homology
no structural change;	AGLA016217	AGLA016217	NA	NA	gene	Scaffold1514	80111	88623	-	NA	NA
no structural change;	AGLA016217-RA	Cuticular Protein RR-2 66	CPR RR-2 66	NA	mRNA	Scaffold1514	80111	88623	-	NA	NA
reduced;	AGLA016266	AGLA016266	NA	NA	gene	Scaffold1145	33122	35468	-	NA	NA
reduced;	AGLA016266-RA	heat shock 70 kDa protein	HSP70	heat shock 70 kDa protein	mRNA	Scaffold1145	33122	35468	-	NA	Annotation type: Modify an existing gene model,Result of: Splitting a gene model. Original gene model ID:AGLA016266-RA,Annotation type: Add a gene symbol,Annotation type: Add a gene description,Data source for annotation: AAG01177.2
extended;	AGLA016376	AGLA016376	NA	NA	gene	Scaffold837	156662	157803	-	NA	NA
extended;	AGLA016376-RA	Glycoside hydrolase family 5 protein 6	GH5-6	NA	mRNA	Scaffold837	156662	157803	-	PMID:24304644,PMID:24657889,InterPro:IPR001547	Added 5'UTR and 3'UTR to the gene model based on RNA-SEQ data generated from Anoplophora larval gut (see Pubmed IDs above).,I cannot add a description to this gene model because the protein corresponding to the ortholog gene in another cerambycid species doesn't harbor any enzymatic activity against typical plant cell wall polysaccharides
no structural change;	AGLA016381	AGLA016381	NA	NA	gene	Scaffold1146	135193	153241	+	NA	NA
no structural change;	AGLA016381-RA	Estrogen related receptor	ERR	Nuclear Receptor	mRNA	Scaffold1146	135193	153241	+	NA	NA
modified within boundary coordinates;	AGLA016544	AGLA016544	NA	NA	gene	Scaffold788	141579	152925	+	NA	NA
modified within boundary coordinates;	AGLA016544-RA	Glycoside hydrolase family 1 protein 4	GH1-4	putative beta-glucosidase	mRNA	Scaffold788	141579	152925	+	InterPro:IPR001360	Result of: Extending exons based on a full-length transcript identified from the female RNA-SEQ data.
reduced;	AGLA016545	AGLA016545	NA	NA	gene	Scaffold788	178317	190408	+	NA	NA
reduced;	AGLA016545-RA	Glycoside hydrolase family 1 protein 14	GH1-14	NA	mRNA	Scaffold788	178317	190408	+	InterPro:(IPR001360	Annotation type: Modify an existing gene model,Result of: Adding an exon to the gene model,Added 3'UTR,Data source for annotation: Based on transcript information from female RNA-SEQ data.,Added 5'UTR
no structural change;	AGLA016641	AGLA016641	NA	NA	gene	Scaffold674	11508	21951	+	NA	NA
no structural change;	AGLA016641-RA	DnaJ-like protein	DnaJ	DnaJ domain containing protein	mRNA	Scaffold674	11508	21951	+	NA	Annotation type: Modify an existing gene model,Data source for annotation:XP_967556
reduced;	AGLA017104	UDP-glycosyltransferase	UGT	NA	gene	Scaffold772	808	13262	+	NA	NA
reduced;	AGLA017104-RA	UDP-glycosyltransferase-AglaUGT_15-pt2	UGT	NA	mRNA	Scaffold772	808	13262	+	NA	exon2%2C 3 & 4 only (out of 4 exons),exon1 is found in Scaffold1271
reduced;	AGLA017105	UDP-glycosyltransferase	UGT	NA	gene	Scaffold772	22992	28893	+	NA	NA
reduced;	AGLA017105-RA	UDP-glycosyltransferase-AglaUGT_16-pt2	UGT	NA	mRNA	Scaffold772	22992	28893	+	NA	exon2%2C 3%2C and 4 only out of 4 exons,exon1 is found in Scaffold3646
reduced;	AGLA017106	UDP-glycosyltransferase	UGT	NA	gene	Scaffold772	39655	46186	+	NA	NA
reduced;	AGLA017106-RA	UDP-glycosyltransferase-AglaUGT_18	UGT	NA	mRNA	Scaffold772	39655	46186	+	NA	NA
extended;	AGLA017107	UDP-glycosyltransferase	UGT	NA	gene	Scaffold772	64510	90830	+	NA	NA
extended;	AGLA017107-RA	UDP-glycosyltransferase-AglaUGT_20	UGT	NA	mRNA	Scaffold772	64510	90830	+	NA	NA
extended;	AGLA017108	myd88	myd88	Toll pathway	gene	Scaffold1112	2082	13925	+	NA	predicted from 1:CUFF.1360.1
extended;	AGLA017108-RA	myd88	myd88	NA	mRNA	Scaffold1112	2082	13925	+	NA	NA
no structural change;	AGLA017163	AGLA017163	NA	NA	gene	Scaffold595	6608	14124	-	NA	NA
no structural change;	AGLA017163-RA	trypsin-like serine protease	Tryp_SPc	trypsin-like serine protease	mRNA	Scaffold595	6608	14124	-	NA	Annotation type: Approve an existing gene model,Annotation type: Add a gene symbol,Annotation type: Add a gene description,Data source for annotation:ABC88734.1
extended;	AGLA017164	AGLA017164	NA	NA	gene	Scaffold595	36496	48934	+	NA	NA
extended;	AGLA017164-RA	trypsin-like serine protease	Tryp_SPc	trypsin-like serine protease	mRNA	Scaffold595	36496	48934	+	NA	Annotation type: Modify an existing gene model,Annotation type: Add a gene symbol,Annotation type: Add a gene description
reduced;	AGLA017186	AGLA017186	NA	NA	gene	Scaffold1033	4164	5719	-	NA	NA
reduced;	AGLA017186-RA	odorant receptor 30	Agla Or30	NA	mRNA	Scaffold1033	4164	5719	-	NA	Annotation type: Add a new gene model not existing in gene set,Data source for annotation: homology to odorant receptor transcript from Megacyllene caryae
reduced;	AGLA017217	AGLA017217	NA	NA	gene	Scaffold1632	144950	147064	+	NA	NA
reduced;	AGLA017217-RA	CYP353A1	NA	NA	mRNA	Scaffold1632	144950	147064	+	NA	Data source for annotation:57%25 TO CYP353A1 Tribolium castaneum ,Note to curator:Complete protein,Note to curator:Note tg boundary at GNRF%2C gc boundary at ENEI
no structural change;	AGLA017286	AGLA017286	NA	NA	gene	Scaffold1013	146879	149218	-	NA	NA
no structural change;	AGLA017286-RA	DnaJ-like protein	DnaJ	DnaJ domain containing protein	mRNA	Scaffold1013	146879	149218	-	NA	Annotation type: Modify an existing gene model,Annotation type: Add a gene symbol,Data source for annotation: XP_967556
no structural change;	AGLA017309	AGLA017309	ago	NA	gene	Scaffold941	146667	149970	-	NA	NA
no structural change;	AGLA017309-RA	argonaute	ago	NA	mRNA	Scaffold941	146667	149970	-	NA	NA
no structural change;	AGLA017313	Mothers against dpp-2	NA	NA	gene	Scaffold1402	21624	22931	-	NA	NA
no structural change;	AGLA017313-RA	Mothers against dpp-2	Agla-Mad2	NA	mRNA	Scaffold1402	21624	22931	-	NA	Annotation type: Approve an existing gene model,Annotation type: Add a gene symbol
no structural change;	AGLA017384	pipe paralog 1	pip-p1	sulfotransferase upstream of Toll	gene	Scaffold1956	1772	10484	+	NA	NA
no structural change;	AGLA017384-RA	pipe paralog 1	pip-p1	NA	mRNA	Scaffold1956	1772	10484	+	NA	NA
no structural change;	AGLA017492	AGLA017492	NA	NA	gene	Scaffold876	45409	52127	+	NA	NA
no structural change;	AGLA017492-RA	Cuticular protein RR-1 motif 38	CPR_RR-1 38	NA	mRNA	Scaffold876	45409	52127	+	NA	NA
no structural change;	AGLA017494	AGLA017494	NA	NA	gene	Scaffold876	91773	93747	+	NA	NA
no structural change;	AGLA017494-RA	Cuticular protein RR-1 motif 39	CPR_RR-1 39	NA	mRNA	Scaffold876	91773	93747	+	NA	NA
no structural change;	AGLA017514	AGLA017514	NA	NA	gene	Scaffold1018	47038	60752	-	NA	NA
no structural change;	AGLA017514-RA	Cuticular protein RR-1 motif 40	CPR_RR-1 40	NA	mRNA	Scaffold1018	47038	60752	-	NA	NA
extended;	AGLA017516	AGLA017516	NA	NA	gene	Scaffold1018	97473	98477	+	NA	NA
extended;	AGLA017516-RA	Cuticular protein RR-1 motif 41	CPR_RR-1 41	NA	mRNA	Scaffold1018	97473	98477	+	NA	NA
extended;	AGLA017555	neuroblastoma-like	neuroblastoma-like	BMP inhibitor	gene	Scaffold1399	7058	17042	-	NA	dan domains%2C similiar to neuroblastoma
no structural change;	AGLA017555-RA	AGLA017555-RA	NA	NA	mRNA	Scaffold1399	7058	17039	-	NA	NA
extended;	AGLA017555-RB	AGLA017555-RB	NA	NA	mRNA	Scaffold1399	7058	17042	-	NA	NA
reduced;	AGLA017752	AGLA017752	NA	NA	gene	Scaffold1356	96134	99439	+	NA	NA
reduced;	AGLA017752-RA	Glycoside hydrolase family 1 protein 26	GH1-26	putative beta-glucosidase	mRNA	Scaffold1356	96134	99439	+	InterPro:IPR001360	Annotation type: Modify an existing gene model,Result of: Splitting a gene model. Original gene model ID: AglaTmpS017752-RA,Added 5'UTR,Added 3'UTR,Data source for annotation: RNA-SEQ from larval midgut
extended;	AGLA017836	AGLA017836	NA	NA	gene	Scaffold680	22927	52205	+	NA	NA
extended;	AGLA017836-RA	similar to 60 kDa heat shock protein%2C mitochondrial precursor	HSP60	similar to 60 kDa heat shock protein%2C mitochondrial precursor	mRNA	Scaffold680	22927	52205	+	RefSeq:XP_971630.1	Annotation type: Modify an existing gene model,Annotation type: Add a gene symbol,Annotation type: Add a gene description,Added 3'UTR,Data source for annotation:larval RNAseq,Result of: Adding an exon to the gene model,May be missing first 144bp based on homology to other insects%2C but no BLAST or RNAseq support could be found for another exon
no structural change;	AGLA017863	AGLA017863	NA	NA	gene	Scaffold1276	11467	30402	-	NA	NA
no structural change;	AGLA017863-RA	odorant binding protein 41	Agla OBP41	NA	mRNA	Scaffold1276	11467	30402	-	NA	Annotation type: Approve an existing gene model
no structural change;	AGLA017897	thickveins	NA	NA	gene	Scaffold1358	106051	119602	+	NA	NA
no structural change;	AGLA017897-RA	thickveins	Agla-tkv	NA	mRNA	Scaffold1358	106051	119602	+	NA	Annotation type: Approve an existing gene model,Annotation type: Add a gene symbol
modified within boundary coordinates;	AGLA017905	UDP-glycosyltransferase	UGT	NA	gene	Scaffold749	32275	49101	+	NA	NA
modified within boundary coordinates;	AGLA017905-RA	UDP-glycosyltransferase-AglaUGT_63	UGT	NA	mRNA	Scaffold749	32275	49101	+	NA	exon3 is partial due to genomic gap
extended;	AGLA017906	UDP-glycosyltransferase	UGT	NA	gene	Scaffold749	65944	87874	+	NA	NA
extended;	AGLA017906-RA	UDP-glycosyltransferase-AglaUGT_64	UGT	NA	mRNA	Scaffold749	65944	87874	+	NA	NA
reduced;	AGLA017988	AGLA017988	Ir136	NA	gene	Scaffold1363	107031	108836	+	NA	NA
reduced;	AGLA017988-RA	Ionotropic receptor 136	Ir136	NA	mRNA	Scaffold1363	107031	108836	+	NA	Annotation type: Modify an existing gene model
extended;	AGLA018039	Gustatory receptor 46b	Gr46b	NA	gene	Scaffold779	105920	118278	-	NA	NA
extended;	AGLA018039-RB	Gustatory receptor 46b	Gr46b	NA	mRNA	Scaffold779	105920	118278	-	NA	Annotation type: Modify an existing gene model
extended;	AGLA018040	AGLA018040	NA	NA	gene	Scaffold756	11738	18054	-	NA	NA
extended;	AGLA018040-RA	Glycoside hydrolase family 1 protein 41 (partial)	GH1-41	putative beta-glucosidase	mRNA	Scaffold756	11738	18054	-	InterPro:IPR001360	Annotation type: Modify an existing gene model,Result of: Adding an exon to the gene model,Note to curator: This gene is truncated at the 3'-end. Reason can be: (i) a huge gap after exon 5%3B (ii) the rest of the gene is on another scaffold (I couldn't prove this so far).,Data source for annotation: RNA-SEQ from larval midgut.
reduced;	AGLA018041	AGLA018041	NA	NA	gene	Scaffold756	25772	35102	-	NA	NA
reduced;	AGLA018041-RA	Glycoside hydrolase family 1 protein 42 (partial)	GH1-42	putative beta-glucosidase	mRNA	Scaffold756	25772	35102	-	InterPro:IPR001360	Annotation type: Modify an existing gene model,Note to curator: This is a partial sequence only. It is truncated at the 5'-end. I simply cannot find the first two exons! I also noticed the presence of a gap in the region where the first two exons may be located.
extended;	AGLA018042	AGLA018042	NA	NA	gene	Scaffold756	47098	53724	-	NA	NA
extended;	AGLA018042-RA	Glycoside hydrolase family 1 protein 39	GH1-39	putative beta-glucosidase	mRNA	Scaffold756	47098	53724	-	InterPro:IPR001360	Annotation type: Modify an existing gene model,Result of: Adding two exons to the gene model,Result of: Removing two exons from the gene model,Data source for annotation: RNA-SEQ from larval midgut.
extended;	AGLA018044	AGLA018044	NA	NA	gene	Scaffold756	59359	65216	-	NA	NA
extended;	AGLA018044-RA	Glycoside hydrolase family1 protein 37	GH1-37	putative beta-glucosidase	mRNA	Scaffold756	59359	65216	-	InterPro:IPR001360	Annotation type: Modify an existing gene model,Result of: Modifying exon boundaries.,Added 5'UTR,Data source for annotation: RNA-SEQ data from larval midgut.
extended;	AGLA018045	AGLA018045	NA	NA	gene	Scaffold756	76447	92405	-	NA	NA
extended;	AGLA018045-RA	Glycoside hydrolase family 1 protein 38	GH1-38	putative beta-glucosidase	mRNA	Scaffold756	76447	92405	-	InterPro:IPR001360	Annotation type: Modify an existing gene model,Result of: Adding two exons to the gene model,Added 5'UTR,Data source for annotation: RNA-SEQ data from larval midgut.
extended;	AGLA018046	AGLA018046	NA	NA	gene	Scaffold756	94956	106231	-	NA	NA
extended;	AGLA018046-RA	Glycoside hydrolase family 1 protein 40	GH1-40	putative beta-glucosidase	mRNA	Scaffold756	94956	106231	-	InterPro:IPR001360	Annotation type: Modify an existing gene model,Result of: Adding two exons to the gene model,Data source for annotation: RNA-SEQ from larval midgut.
extended;	AGLA018048	AGLA018048	NA	NA	gene	Scaffold756	122231	139286	+	NA	NA
extended;	AGLA018048-RA	Glycoside hydrolase family 1 protein 29 (partial)	GH1-29	putative beta-glucosidase	mRNA	Scaffold756	122231	139286	+	InterPro:IPR001360	Annotation type: Modify an existing gene model,Result of: Adding two exons to the gene model,Added 5'UTR,Added 3'UTR,Data source for annotation: RNA-SEQ data from larval midgut,Note to curator: This gene model misses the last two exons. These exons (exon 8 and 9) can be found at the beginning of Scaffold 725 (I annotated them as such).
extended;	AGLA018064	AGLA018064	NA	NA	gene	Scaffold1242	116638	119274	+	NA	NA
extended;	AGLA018064-RA	Glycoside hydrolase family 28 protein 8	GH28-8	NA	mRNA	Scaffold1242	116638	119274	+	PMID:24304644,InterPro:IPR000743	Added 5'UTR including an intron based on RNA-SEQ data generated from Anoplophora larval gut (see Pubmed ID above).
extended;	AGLA018084	AGLA018084	NA	NA	gene	Scaffold768	20498	29097	+	NA	NA
extended;	AGLA018084-RA	Glycoside hydrolase family 1 protein 20	GH1-20	putative beta-glucosidase	mRNA	Scaffold768	20498	29097	+	InterPro:IPR001360	Annotation type: Modify an existing gene model,Result of: Adding two exons to the gene model,Added 5'UTR,Added 3'UTR,Data source for annotation: RNA-SEQ data from larval midgut
no structural change;	AGLA018242	AGLA018242	NA	NA	gene	Scaffold1102	122081	124269	+	NA	NA
no structural change;	AGLA018242-RA	Glycoside hydrolase family 1 protein 7	GH1-7	putative beta-glucosidase	mRNA	Scaffold1102	122081	124269	+	InterPro:IPR001360	Annotation type: Approve an existing gene model,Result of: full-length transcript identified from the male RNA-SEQ data.
no structural change;	AGLA018247	AGLA018247	NA	NA	gene	Scaffold1053	26664	38208	+	NA	NA
no structural change;	AGLA018247-RA	Cuticular protein RR-1 motif 42	CPR_RR-1 42	NA	mRNA	Scaffold1053	26664	38208	+	NA	NA
extended;	AGLA018248	AGLA018248	NA	NA	gene	Scaffold1053	56324	57305	+	NA	NA
extended;	AGLA018248-RA	Cuticular protein RR-1 motif 43	CPR_RR-1 43	NA	mRNA	Scaffold1053	56324	57305	+	NA	NA
no structural change;	AGLA018249	AGLA018249	NA	NA	gene	Scaffold1053	84795	87000	+	NA	NA
no structural change;	AGLA018249-RA	Cuticular protein RR-1 motif 44	CPR_RR-1 44	NA	mRNA	Scaffold1053	84795	87000	+	NA	NA
extended;	AGLA018258	AGLA018258	NA	NA	gene	Scaffold1284	122564	123214	-	NA	NA
extended;	AGLA018258-RA	Small heat shock protein	smHSP	Small heat shock protein	mRNA	Scaffold1284	122564	123214	-	NA	Annotation type: Modify an existing gene model,Added 5'UTR,Added 3'UTR,Annotation type: Add a gene symbol,Data source for annotation:XP_973378
extended;	AGLA018280	baboon (partial)2	NA	NA	gene	Scaffold841	98110	117326	-	NA	NA
extended;	AGLA018280-RA	baboon (partial)2	NA	partial baboon?	mRNA	Scaffold841	98110	117326	-	NA	Reverse BLAST back to Dm-babo%2C but too small (202 vs. 622AA). Perhaps partial model. ,Annotation type: Add a gene description,many large gaps in the vicinity%2C likely missing sequence
no structural change;	AGLA018284	AGLA018284	NA	NA	gene	Scaffold891	76257	86314	+	NA	NA
no structural change;	AGLA018284-RA	Cuticular protein RR-1 motif 45	CPR_RR-1 45	NA	mRNA	Scaffold891	76257	86314	+	NA	NA
no structural change;	AGLA018414	AGLA018414	NA	NA	gene	Scaffold948	70106	71245	+	NA	NA
no structural change;	AGLA018414-RA	Cuticular Protein Unclassified 12	CPU 12	NA	mRNA	Scaffold948	70106	71245	+	NA	NA
no structural change;	AGLA018488	AGLA018488	NA	NA	gene	Scaffold1623	55584	59096	-	NA	NA
no structural change;	AGLA018488-RA	Cuticular protein RR-1 motif 46	CPR_RR-1 46	NA	mRNA	Scaffold1623	55584	59096	-	NA	NA
no structural change;	AGLA018489	AGLA018489	NA	NA	gene	Scaffold1623	65474	69478	-	NA	NA
no structural change;	AGLA018489-RA	Cuticular protein RR-1 motif 47	CPR_RR-1 47	NA	mRNA	Scaffold1623	65474	69478	-	NA	NA
no structural change;	AGLA018490	AGLA018490	NA	NA	gene	Scaffold1623	83011	98543	-	NA	NA
no structural change;	AGLA018490-RA	odorant binding protein 32	Agla OBP32	NA	mRNA	Scaffold1623	83011	98543	-	NA	Annotation type: Approve an existing gene model
no structural change;	AGLA018898	AGLA018898	NA	NA	gene	Scaffold1517	80788	82907	+	NA	NA
no structural change;	AGLA018898-RA	Cuticular Protein Unclassified 13	CPU 13	NA	mRNA	Scaffold1517	80788	82907	+	NA	NA
modified within boundary coordinates;	AGLA018972	AGLA018972	NA	NA	gene	Scaffold1011	9633	12761	-	NA	NA
modified within boundary coordinates;	AGLA018972-RA	odorant binding protein 6	Agla OBP6	NA	mRNA	Scaffold1011	9633	12761	-	NA	Annotation type: Modify an existing gene model,Result of: Adjusting start of translation,Data source for annotation: homology to Tribolium castaneum OBPs
extended;	AGLA019044	AGLA019044	NA	NA	gene	Scaffold1244	24833	87733	-	NA	NA
extended;	AGLA019044-RA	similar to aquaporin	NA	similar to aquaporin	mRNA	Scaffold1244	24833	87733	-	NA	Annotation type: Modify an existing gene model,Result of: Adding an exon to the gene model,Data source for annotation:1:CUFF.2573.1 and RNAseq,Annotation type: Add a gene description
extended;	AGLA019162	AGLA019162	NA	NA	gene	Scaffold1206	84265	89029	+	NA	NA
extended;	AGLA019162-RA	DnaJ-like protein	DnaJ	DnaJ domain containing protein	mRNA	Scaffold1206	84265	89029	+	NA	Annotation type: Modify an existing gene model,Added 5'UTR,Added 3'UTR,Annotation type: Add a gene symbol,Data source for annotation:XP_967556
no structural change;	AGLA019195	AGLA019195	NA	NA	gene	Scaffold1194	53345	56448	-	NA	NA
no structural change;	AGLA019195-RA	Cuticular protein RR-1 motif 48	CPR_RR-1 48	NA	mRNA	Scaffold1194	53345	56448	-	NA	NA
no structural change;	AGLA019198	AGLA019198	NA	NA	gene	Scaffold1194	76409	81017	-	NA	NA
no structural change;	AGLA019198-RA	Cuticular protein RR-1 motif 49	CPR_RR-1 49	NA	mRNA	Scaffold1194	76409	81017	-	NA	NA
modified within boundary coordinates;	AGLA019293	AGLA019293	NA	NA	gene	Scaffold2011	67472	75166	+	NA	NA
no structural change;	AGLA019293-RA	cytochrome P450 314a1%2C isoform A	CYP314A1	cytochrome P450 314a1%2C isoform A	mRNA	Scaffold2011	67472	75166	+	NA	Annotation type: Approve an existing gene model,Data source for annotation:1:CUFF.7968.3 and RNAseq,Annotation type: Add a gene description,Annotation type: Add a gene symbol
modified within boundary coordinates;	AGLA019293-RB	cytochrome P450 314a1%2C isoform B	CYP314A1	cytochrome P450 314a1%2C isoform B	mRNA	Scaffold2011	67472	75166	+	NA	Annotation type: Modify an existing gene model,Data source for annotation:1:CUFF.7968.2 and RNAseq,Annotation type: Add a gene symbol,Annotation type: Add a gene description
modified within boundary coordinates;	AGLA019293-RC	cytochrome P450 314a1%2C isoform C	CYP314A1	cytochrome P450 314a1%2C isoform C	mRNA	Scaffold2011	67472	75166	+	NA	Annotation type: Modify an existing gene model,Result of: Removing an exon from the gene model,Data source for annotation:1:CUFF.7968.1 and RNAseq,Annotation type: Add a gene description,Annotation type: Add a gene symbol
modified within boundary coordinates;	AGLA019323	BMP and activin membrane-bound inhibitor	NA	NA	gene	Scaffold2535	85394	88785	-	NA	NA
no structural change;	AGLA019323-RA	BMP and activin membrane-bound inhibitor	Agla-BAMBI	NA	mRNA	Scaffold2535	85394	88785	-	NA	Annotation type: Approve an existing gene model,Annotation type: Add a gene symbol
modified within boundary coordinates;	AGLA019323-RB	BMP and activin membrane-bound inhibitor	Agla-BAMBI	NA	mRNA	Scaffold2535	85394	88785	-	NA	Annotation type: Approve an existing gene model,Annotation type: Add a gene symbol
extended;	AGLA019826	AGLA019826	NA	NA	gene	Scaffold1344	25726	37085	+	NA	NA
extended;	AGLA019826-RA	odorant receptor 44	Agla Or44	NA	mRNA	Scaffold1344	25726	37085	+	NA	Annotation type: Modify an existing gene model,Result of: Adding an exon to the gene model,Result of: Removing an exon from the gene model,Result of: Adjusting exon splice sites,Data source for annotation: homology to odorant receptor transcript from Megacyllene caryae
no structural change;	AGLA020011	AGLA020011	NA	NA	gene	Scaffold2751	67052	70748	-	NA	NA
no structural change;	AGLA020011-RA	Cuticular Protein Unclassified 14	CPU 14	NA	mRNA	Scaffold2751	67052	70748	-	NA	NA
reduced;	AGLA020012	AGLA020012	Ir41a	NA	gene	Scaffold1502	2212	17234	+	NA	NA
reduced;	AGLA020012-RA	Ionotropic receptor 41a partial	Ir41a	NA	mRNA	Scaffold1502	2212	17234	+	NA	Annotation type: Modify an existing gene model,Note to curator: Rest of gene is in other scaffolds
no structural change;	AGLA020100	tube	tub	Toll pathway component	gene	Scaffold1149	8855	9855	-	flybase:FBgn0003882	NA
no structural change;	AGLA020100-RA	tube	tub	NA	mRNA	Scaffold1149	8855	9855	-	NA	NA
reduced;	AGLA020248	AGLA020248	NA	NA	gene	Scaffold1427	18228	24145	+	NA	NA
reduced;	AGLA020248-RA	Cuticular protein RR-1 motif 50	CPR_RR-1 50	NA	mRNA	Scaffold1427	18228	24145	+	NA	NA
no structural change;	AGLA020249	AGLA020249	NA	NA	gene	Scaffold1427	32685	49008	-	NA	NA
no structural change;	AGLA020249-RA	Cuticular protein RR-1 motif 51	CPR_RR-1 51	NA	mRNA	Scaffold1427	32685	49008	-	NA	NA
no structural change;	AGLA020446	AGLA020446	NA	NA	gene	Scaffold1590	7027	7988	+	NA	NA
no structural change;	AGLA020446-RA	Cuticular protein RR-1 motif 52	CPR_RR-1 52	NA	mRNA	Scaffold1590	7027	7988	+	NA	NA
no structural change;	AGLA020447	AGLA020447	NA	NA	gene	Scaffold1590	28771	31836	+	NA	NA
no structural change;	AGLA020447-RA	Cuticular protein RR-1 motif 53	CPR_RR-1 53	NA	mRNA	Scaffold1590	28771	31836	+	NA	NA
no structural change;	AGLA020448	AGLA020448	NA	NA	gene	Scaffold1590	51318	53935	+	NA	NA
no structural change;	AGLA020448-RA	Cuticular protein RR-1 motif 54	CPR_RR-1 54	NA	mRNA	Scaffold1590	51318	53935	+	NA	NA
no structural change;	AGLA020474	AGLA020474	NA	NA	gene	Scaffold5029	25501	32615	-	NA	NA
no structural change;	AGLA020474-RA	Cuticular protein RR-1 motif 55	CPR_RR-1 55	NA	mRNA	Scaffold5029	25501	32615	-	NA	NA
no structural change;	AGLA020481	AGLA020481	NA	NA	gene	Scaffold1672	4635	13834	-	NA	NA
no structural change;	AGLA020481-RA	Cuticular protein RR-1 motif 56	CPR_RR-1 56	NA	mRNA	Scaffold1672	4635	13834	-	NA	NA
no structural change;	AGLA020536	AGLA020536	NA	NA	gene	Scaffold1824	25973	28887	-	NA	NA
no structural change;	AGLA020536-RA	HNF4	HNF4	Nuclear REceptor	mRNA	Scaffold1824	25973	28887	-	NA	NA
no structural change;	AGLA020564	AGLA020564	NA	NA	gene	Scaffold2722	40929	49023	-	NA	NA
no structural change;	AGLA020564-RA	Cuticular protein RR-1 motif 57	CPR_RR-1 57	NA	mRNA	Scaffold2722	40929	49023	-	NA	NA
no structural change;	AGLA020592	AGLA020592	NA	NA	gene	Scaffold1874	34202	37761	+	NA	NA
no structural change;	AGLA020592-RA	Cuticular Protein Unclassified 15	CPU 15	NA	mRNA	Scaffold1874	34202	37761	+	NA	NA
no structural change;	AGLA020715	AGLA020715	NA	NA	gene	Scaffold2009	29038	31746	-	NA	NA
no structural change;	AGLA020715-RA	DnaJ-like protein subfamily B member (HSP40)	DnaJ	DnaJ-like protein subfamily B member (HSP40)	mRNA	Scaffold2009	29038	31746	-	NA	Annotation type: Approve an existing gene model,Annotation type: Add a gene symbol,Annotation type: Add a gene description
reduced;	AGLA020767	AGLA020767	NA	NA	gene	Scaffold1068	7466	22068	+	NA	NA
reduced;	AGLA020767-RA	CYP6BH4	NA	NA	mRNA	Scaffold1068	7466	22068	+	NA	Note to curator:Missing N-term in sequence gap,Data source for annotation:51%25 to CYP6BR2 Tribolium castaneum 52%25 to CYP6BH1v1 Leptinotarsa decemlineata,Note to curator:No model in BLAST set
extended;	AGLA020768	thickveins2	NA	NA	gene	Scaffold1068	40888	44704	+	NA	NA
extended;	AGLA020768-RA	NA	NA	partial thickveins2?	mRNA	Scaffold1068	40888	44704	+	NA	Reverse BLAST to Dm-tkv%2C but too small (198 vs. 575 AA)%2C perhaps partial model. ,Annotation type: Add a gene description
no structural change;	AGLA020799	Vasa	vas	NA	gene	Scaffold3469	10476	36428	-	NA	NA
no structural change;	AGLA020799-RA	Vasa	vas	NA	mRNA	Scaffold3469	10476	36428	-	NA	NA
extended;	AGLA021116	AGLA021116	NA	NA	gene	Scaffold1553	508	1235	+	NA	NA
extended;	AGLA021116-RA	CYP6BJ24	NA	NA	mRNA	Scaffold1553	508	1235	+	NA	Data source for annotation:62%25 to CYP6BJ1v1 DQ117463 and 62%25 to CYP6BK7 Tribolium castaneum,Note to curator:Partial protein. Runs off the end.
no structural change;	AGLA021290	Rhodopsin 3	NA	NA	gene	Scaffold2002	3445	12725	-	NA	NA
no structural change;	AGLA021290-RA	Rhodopsin 3	Agla Rh3	NA	mRNA	Scaffold2002	3445	12725	-	REFSEQ:NP_524411,GenBank:AAB31032,FlyBase:FBgn0003249	Annotation type: Approve an existing gene model,Annotation type: Add a gene symbol,Data source for annotation: Homology to Drosophila melanogaster Rh3
extended;	AGLA021349	AGLA021349	NA	NA	gene	Scaffold1434	9411	10499	-	NA	NA
extended;	AGLA021349-RA	Glycoside hydrolase family 28 protein 7	GH28-7	NA	mRNA	Scaffold1434	9411	10499	-	PMID:24304644,InterPro:IPR000743	Added 5'UTR based on RNA-SEQ data generated from Anoplophora larval gut (see Pubmed ID above).
no structural change;	AGLA021568	AGLA021568	NA	NA	gene	Scaffold4924	18814	19775	+	NA	NA
no structural change;	AGLA021568-RA	Cuticular protein RR-1 motif 58	CPR_RR-1 58	NA	mRNA	Scaffold4924	18814	19775	+	NA	NA
no structural change;	AGLA021724	AGLA021724	NA	NA	gene	Scaffold5173	10910	11702	-	NA	NA
no structural change;	AGLA021724-RA	Cuticular protein RR-1 motif 59	CPR_RR-1 59	NA	mRNA	Scaffold5173	10910	11702	-	NA	NA
no structural change;	AGLA021900	AGLA021900	NA	NA	gene	Scaffold10254	1018	6190	-	NA	NA
no structural change;	AGLA021900-RA	CPF-3	NA	NA	mRNA	Scaffold10254	1018	6190	-	NA	NA
reduced;split-CDS;	AGLA025000	AGLA025000	NA	NA	gene	Scaffold339	61004	63103	-	NA	NA
reduced;split-CDS;	AGLA025000-RA	Glycoside hydrolase family1 protein 32	GH1-32	putative beta-glucosidase	mRNA	Scaffold339	61004	63103	-	InterPro:IPR001360	Annotation type: Modify an existing gene model,Result of: Splitting a gene model. Original gene model ID: AglaTmpM004458-RA,Added 5'UTR,Added 3'UTR,Data source for annotation: RNA-SEQ data from larval midgut.
added;	AGLA025001	AGLA025001	NA	NA	gene	Scaffold2267	2855	2989	+	NA	NA
added;	AGLA025001-RA	Exon 7 of glycoside hydrolase family 1 protein 31	NA	NA	mRNA	Scaffold2267	2855	2989	+	NA	NA
added;	AGLA025002	AGLA025002	NA	NA	gene	Scaffold29	296389	305951	-	NA	NA
added;	AGLA025002-RA	odorant receptor 129	Agla Or129	NA	mRNA	Scaffold29	296389	305951	-	NA	Annotation type: Add a new gene model not existing in gene set,Data source for annotation: homology to odorant receptor transcript from Megacyllene caryae,Note to curator: Missing exons 1 and 2%2C likely in run of Ns upstream of gene model
added;	AGLA025003	AGLA025003	NA	NA	gene	Scaffold628	24726	33394	-	NA	NA
added;	AGLA025003-RA	odorant receptor 70	NA	NA	mRNA	Scaffold628	24726	33394	-	NA	Annotation type: Add a new gene model not existing in gene set,Data source for annotation: homology to odorant receptor transcript from Megacyllene caryae
added;	AGLA025004	Gustatory receptor 143	Gr143	NA	gene	Scaffold33	1255914	1264942	-	NA	NA
added;	AGLA025004-RA	Gustatory receptor 143	Gr143	NA	mRNA	Scaffold33	1255914	1264942	-	NA	Annotation type: Add a new gene model not existing in gene set
merge-CDS;	AGLA025005	AGLA025005	NA	NA	gene	Scaffold1	1754891	1771942	-	NA	NA
merge-CDS;	AGLA025005-RA	Alanine aminopeptidase protein 6	APN-6	NA	mRNA	Scaffold1	1754891	1771942	-	InterPro:IPR001930	Annotation type: Modify an existing gene model,Result of: Merging of two or more gene models. Gene involved in merge: AglaTmpM000071-RA and AglaTmpM000072-RA.,Added 5'UTR,Added 3'UTR,Data source for annotation: RNA-SEQ data from larval midgut.
added;	AGLA025006	AGLA025006	NA	NA	gene	Scaffold12	596730	602615	+	NA	NA
added;	AGLA025006-RA	odorant receptor 12	Agla Or12	NA	mRNA	Scaffold12	596730	602615	+	NA	Annotation type: Add a new gene model not existing in gene set,Data source for annotation: homology to odorant receptor transcript from Megacyllene caryae,Note to curator: Exon 3 truncated by Ns%3B Exons 5 and 6 missing in Ns
added;	AGLA025007	Gustatory receptor 93	Gr93	NA	gene	Scaffold542	729406	730864	+	NA	NA
added;	AGLA025007-RA	Gustatory receptor 93	Gr93	NA	mRNA	Scaffold542	729406	730864	+	NA	Annotation type: Add a new gene model not existing in gene set
merge-CDS;	AGLA025008	AGLA025008	NA	NA	gene	Scaffold400	135453	163009	+	NA	NA
merge-CDS;	AGLA025008-RA	DnaJ-like protein	DnaJ	DnaJ domain containing protein	mRNA	Scaffold400	135453	163009	+	NA	Annotation type: Add a new gene model not existing in gene set,Annotation type: Add a gene symbol,Data source for annotation:XP_967556
added;	AGLA025009	Ionotropic receptor 151	Ir150	NA	gene	Scaffold100	326943	332534	-	NA	NA
added;	AGLA025009-RA	Ionotropic receptor 150	Ir150	NA	mRNA	Scaffold100	326943	332534	-	NA	Annotation type: Add a new gene model not existing in gene set
added;	AGLA025010	Gustatory receptor 121	Gr121	NA	gene	Scaffold1338	42859	49704	+	NA	NA
added;	AGLA025010-RA	Gustatory receptor 121	Gr121	NA	mRNA	Scaffold1338	42859	49704	+	NA	Annotation type: Add a new gene model not existing in gene set
reduced;split-CDS;	AGLA025011	AGLA025011	NA	NA	gene	Scaffold2	1301282	1318023	-	NA	NA
reduced;split-CDS;	AGLA025011-RA	odorant receptor 116	Agla Or116	NA	mRNA	Scaffold2	1301282	1318023	-	NA	Annotation type: Add a new gene model not existing in gene set,Data source for annotation: homology to Megacyllene caryae OR transcript
reduced;split-CDS;	AGLA025012	AGLA025012	NA	NA	gene	Scaffold139	1137052	1155342	-	NA	NA
reduced;split-CDS;	AGLA025012-RA	beta-1%2C3-glucan recognition protein 3	betaGRP-3	beta-1%2C3-glucan recognition protein	mRNA	Scaffold139	1137052	1155342	-	PMID:19033442,InterPro:IPR000757	Result of: Splitting a gene model. Original gene model ID: AglaTmpM004273-RA,Added 5'UTR and 3'UTR based on a full-length transcript isolated from the Anoplophora female RNA-SEQ data.,Description based on high similarities with non-catalytic lepidopteran beta-1%2C3-glucan recognition proteins which have a role in immunity (see Pubmed ID above).
added;	AGLA025013	AGLA025013	NA	NA	gene	Scaffold8	717502	738100	+	NA	NA
added;	AGLA025013-RA	odorant receptor 108	Agla Or108	NA	mRNA	Scaffold8	717502	738100	+	NA	Annotation type: Add a new gene model not existing in gene set,Data source for annotation: homology to odorant receptor transcript from Megacyllene caryae,Note to curator: Missing exon 2 in run of Ns
merge-CDS;	AGLA025014	Agla-Deformed	Agla-Dfd	NA	gene	Scaffold101	613726	677277	+	NA	NA
merge-CDS;	AGLA025014-RA	Agla-Deformed	Agla-Dfd	NA	mRNA	Scaffold101	613726	677277	+	RefSeq Dmel:NP_477201.1,RefSeq Tcas:NP_001034510.1	Annotation type: Modify an existing gene model,Result of: Merging of two or more gene models. ,Result of: Removing two internal exons from the gene model
added;	AGLA025015	AGLA025015	NA	NA	gene	Scaffold2	1334296	1341991	-	NA	NA
added;	AGLA025015-RA	odorant receptor 120	Agla Or120	NA	mRNA	Scaffold2	1334296	1341991	-	NA	Annotation type: Add a new gene model not existing in gene set,Data source for annotation: homology to Megacyllene caryae OR transcript
added;	AGLA025016	AGLA025016	NA	NA	gene	Scaffold54	82197	93453	-	NA	NA
added;	AGLA025016-RA	odorant receptor 94	Agla Or94	NA	mRNA	Scaffold54	82197	93453	-	NA	Annotation type: Add a new gene model not existing in gene set,Data source for annotation: homology to odorant receptor transcript from Megacyllene caryae,Note to curator: Exon 1 is complete but broken into two pieces by run of Ns.
added;	AGLA025017	Ionotropic receptor 144	Ir144	NA	gene	Scaffold37	88442	90157	+	NA	NA
added;	AGLA025017-RA	Ionotropic receptor 144	Ir144	NA	mRNA	Scaffold37	88442	90157	+	NA	Annotation type: Add a new gene model not existing in gene set
reduced;split-CDS;	AGLA025018	AGLA025018	NA	NA	gene	Scaffold190	388443	392090	-	NA	NA
reduced;split-CDS;	AGLA025018-RA	CYP347H3	NA	NA	mRNA	Scaffold190	388443	392090	-	NA	Data source for annotation:38%25 TO CYP347F4 Meligethes aeneus,Note to curator:Strand missing 2 exons,Note to curator:2 P450s fused,Note to curator:No model in BLAST set
added;	AGLA025019	Gustatory Receptor 10 partial	Gr10	NA	gene	Scaffold75	142648	146090	+	NA	NA
added;	AGLA025019-RA	Gustatory Receptor 10 partial	Gr10	NA	mRNA	Scaffold75	142648	146090	+	NA	Annotation type: Add a new gene model not existing in gene set,Note to curator: C-terminal exons are missing%2C probably in long gap
added;	AGLA025020	AGLA025020	NA	NA	gene	Scaffold55	1190736	1194734	+	NA	NA
added;	AGLA025020-RA	odorant receptor 7	Agla Or7	NA	mRNA	Scaffold55	1190736	1194734	+	NA	Annotation type: Add a new gene model not existing in gene set,Data source for annotation: homology to odorant receptor transcript from Megacyllene caryae
merge-CDS;	AGLA025021	Agla-abdominal-A	Agla-abd-A	NA	gene	Scaffold64	721315	851181	+	NA	NA
merge-CDS;	AGLA025021-RA	Agla-abdominal-A	Agla-abd-A	NA	mRNA	Scaffold64	721315	851181	+	RefSeq Tcas:NP_001034518.1	Result of: Merging of two or more gene models across scaffolds. Gene involved in merge: AglaTmpM001840-RA and AglaTmpS001844-RA,Result of: Removing an exon from the gene model
merge-CDS;	AGLA025022	AGLA025022	NA	NA	gene	Scaffold172	441756	456142	+	NA	NA
merge-CDS;	AGLA025022-RA	CYP4BN19	NA	NA	mRNA	Scaffold172	441756	456142	+	NA	Data source for annotation: 52%25 TO CYP4BN1 Tribolium castaneum,Note to curator:Complete protein
reduced;split-CDS;	AGLA025023	AGLA025023	NA	NA	gene	Scaffold339	107842	112384	-	NA	NA
reduced;split-CDS;	AGLA025023-RA	Glycoside hydrolase family 1 protein 34	GH1-34	NA	mRNA	Scaffold339	107842	112384	-	InterPro:IPR001360	Annotation type: Modify an existing gene model,Result of: Splitting a gene model. Original gene model ID: AglaTmpM004460-RA.,Added 5'UTR,Data source for annotation: RNA-SEQ from larval midgut.
added;	AGLA025024	Ionotropic receptor 111	Ir111	NA	gene	Scaffold1	1651834	1653684	-	NA	NA
added;	AGLA025024-RA	Ionotropic receptor 111	Ir111	NA	mRNA	Scaffold1	1651834	1653684	-	NA	Annotation type: Add a new gene model not existing in gene set
added;	AGLA025025	Gustatory receptor 98	Gr98	NA	gene	Scaffold366	661666	662962	+	NA	NA
added;	AGLA025025-RA	Gustatory receptor 98	Gr98	NA	mRNA	Scaffold366	661666	662962	+	NA	Annotation type: Add a new gene model not existing in gene set
reduced;split-CDS;	AGLA025026	AGLA025026	NA	NA	gene	Scaffold339	68281	74533	-	NA	NA
reduced;split-CDS;	AGLA025026-RA	Glycoside hydrolase family 1 protein 43	GH1-43	putative beta-glucosidase	mRNA	Scaffold339	68281	74533	-	InterPro:IPR001360	Annotation type: Modify an existing gene model,Result of: Splitting a gene model. Original gene model ID: AglaTmpM004458-RA.,Added 3'UTR,Data source for annotation: RNA-SEQ data from larval midgut.
added;	AGLA025027	AGLA025027	NA	NA	gene	Scaffold374	130358	138536	+	NA	NA
added;	AGLA025027-RA	odorant receptor 87	Agla Or87	NA	mRNA	Scaffold374	130358	138536	+	NA	Annotation type: Add a new gene model not existing in gene set,Data source for annotation: homology to odorant receptor transcript from Megacyllene caryae
reduced;split-CDS;	AGLA025028	AGLA025028	NA	NA	gene	Scaffold339	63391	67897	-	NA	NA
reduced;split-CDS;	AGLA025028-RA	Glycoside hydrolase family 1 protein 45	GH1-45	putative beta-glucosidase	mRNA	Scaffold339	63391	67897	-	InterPro:IPR001360	Annotation type: Modify an existing gene model,Result of: Splitting a gene model. Original gene model ID: AglaTmpM004458-RA.,Note to curator: I had to introduce a genomic deletion of 1%2C484 bp supported by RNA-SEQ from larval midgut and BLAST searches against NCBI nr.
added;	AGLA025029	AGLA025029	Ir104	NA	gene	Scaffold1	1530499	1532355	+	NA	NA
added;	AGLA025029-RA	Ionotropic receptor 104	Ir104	NA	mRNA	Scaffold1	1530499	1532355	+	NA	Annotation type: Add a new gene model not existing in gene set
added;	AGLA025030	Gustatory receptor 43	Gr43	NA	gene	Scaffold253	735792	737000	+	NA	NA
added;	AGLA025030-RA	Gustatory receptor 43	Gr43	NA	mRNA	Scaffold253	735792	737000	+	NA	Annotation type: Add a new gene model not existing in gene set
reduced;split-CDS;	AGLA025031	AGLA025031	NA	NA	gene	Scaffold339	113289	115665	-	NA	NA
reduced;split-CDS;	AGLA025031-RA	Glycoside hydrolase family 1 protein 33	GH1-33	putative beta-glucosidase	mRNA	Scaffold339	113289	115665	-	InterPro:IPR001360	Annotation type: Modify an existing gene model,Result of: Splitting a gene model. Original gene model ID: AglaTmpM004460-RA.,Added 3'UTR,Data source for annotation: RNA-SEQ from larval midgut.
merge-CDS;	AGLA025032	AGLA025032	NA	NA	gene	Scaffold656	350864	411795	-	NA	NA
merge-CDS;	AGLA025032-RA	Ecdysone-induced early puff protein	E74F	Ecdysone-induced early puff protein	mRNA	Scaffold656	350864	411795	-	NA	Annotation type: Modify an existing gene model,Result of: Merging of two or more gene models. Gene involved in merge:,Added 3'UTR,Data source for annotation:CG32180
added;	AGLA025033	Gustatory receptor 73	Gr73	NA	gene	Scaffold1	1636638	1638754	+	NA	NA
added;	AGLA025033-RA	Gustatory receptor 73	Gr73	NA	mRNA	Scaffold1	1636638	1638754	+	NA	Annotation type: Add a new gene model not existing in gene set
added;	AGLA025034	Gustatory receptor 104	Gr104	NA	gene	Scaffold227	94811	114127	+	NA	NA
added;	AGLA025034-RA	Gustatory receptor 104a	Gr104a	NA	mRNA	Scaffold227	94811	114127	+	NA	Annotation type: Add a new gene model not existing in gene set
added;	AGLA025034-RC	Gustatory receptor 104c	Gr104c	NA	mRNA	Scaffold227	101027	114127	+	NA	Annotation type: Add a new gene model not existing in gene set
added;	AGLA025034-RD	Gustatory receptor 104d	Gr104d	NA	mRNA	Scaffold227	106412	114127	+	NA	Annotation type: Approve an existing gene model
added;	AGLA025035	Ionotropic receptor 131	Ir131	NA	gene	Scaffold253	669689	672627	-	NA	NA
added;	AGLA025035-RA	Ionotropic receptor 131	Ir131	NA	mRNA	Scaffold253	669689	672627	-	NA	Annotation type: Add a new gene model not existing in gene set
reduced;	AGLA025036	AGLA025036	NA	NA	gene	Scaffold41	257497	260138	-	NA	NA
reduced;	AGLA025036-RA	odorant binding protein 44	Agla OBP44	NA	mRNA	Scaffold41	257497	260138	-	NA	Annotation type: Modify an existing gene model,Result of: Adding an exon to the gene model,Result of: Adjusting start of traslation,Result of: removed exon,Data source for annotation: homology to Tribolium castaneum OBPs,Result of: Splitting a gene model. Original gene model ID: AglaTmpS005469
merge-CDS;	AGLA025037	AGLA025037	NA	NA	gene	Scaffold854	69373	91258	-	NA	NA
merge-CDS;	AGLA025037-RA	CYP302A1	NA	NA	mRNA	Scaffold854	69373	91258	-	NA	Data source for annotation:61%25 to CYP302A1 Tribolium,Note to curator:Complete protein
added;	AGLA025038	Gustatory receptor 53e partial	Gr53e	NA	gene	Scaffold632	147087	147887	+	NA	NA
added;	AGLA025038-RA	Gustatory receptor 53e partial	Gr53e	NA	mRNA	Scaffold632	147087	147887	+	NA	Annotation type: Add a new gene model not existing in gene set
reduced;split-CDS;	AGLA025039	AGLA025039	NA	NA	gene	Scaffold563	332198	334569	-	NA	NA
reduced;split-CDS;	AGLA025039-RA	CYP6HD1	NA	NA	mRNA	Scaffold563	332198	334569	-	NA	Data source for annotation:42%25 to CYP6BQ4. 52%25 to CYP6GS1 Meligethes aeneus ,Note to curator:Complete protein,Note to curator:2 P450s fused
merge-CDS;	AGLA025040	AGLA025040	NA	NA	gene	Scaffold206	750185	755846	-	NA	NA
merge-CDS;	AGLA025040-RA	Scarlet(2)	NA	NA	mRNA	Scaffold206	750185	755846	-	RefSeq:NP_524108	Annotation type: Modify an existing gene model,Data source for annotation:Homology to Drosophila melanogaster Scarlet,Result of: Merging of two or more gene models. Gene involved in merge:AGLA004549 AGLA004550
merge-CDS;	AGLA025041	AGLA025041	NA	NA	gene	Scaffold430	821021	825974	+	NA	NA
merge-CDS;	AGLA025041-RA	Cuticular Protein Tweedle 2	TWDL2	NA	mRNA	Scaffold430	821021	825974	+	NA	NA
reduced;split-CDS;	AGLA025042	AGLA025042	NA	NA	gene	Scaffold46	2053002	2054905	+	NA	NA
reduced;split-CDS;	AGLA025042-RA	trypsin-like serine protease	Tryp_SPc	trypsin-like serine protease	mRNA	Scaffold46	2053002	2054905	+	NA	Annotation type: Modify an existing gene model,Result of: Splitting a gene model. Original gene model ID:AglaTmpM001394-RA,Annotation type: Add a gene symbol,Annotation type: Add a gene description
reduced;split-CDS;	AGLA025043	UDP-glycosyltransferase	UGT	NA	gene	Scaffold133	278384	283622	-	NA	NA
reduced;split-CDS;	AGLA025043-RA	UDP-glycosyltransferase-AglaUGT_49	UGT	NA	mRNA	Scaffold133	278384	283622	-	NA	exon2-intron boundary is a non-conventional splicing site (GC)
added;	AGLA025044	Agla-zen-like-3	Agla-zen-like-3	NA	gene	Scaffold508	153441	154800	-	NA	NA
added;	AGLA025044-RA	Agla-zen-like-3	Agla-zen-like-3	NA	mRNA	Scaffold508	153441	154800	-	RefSeq Tcas zen2:AAL57830.1	Annotation type: Add a new gene model not existing in gene set,Note to curator: 1 non-canonical splice site necessary to get ORFs determined by tblastn homology mapping. May be single nt mismatch (based on blastx_Arthropoda homology hit being split).
added;	AGLA025045	Gustatory receptor 134	Gr134	NA	gene	Scaffold747	150396	152114	+	NA	NA
added;	AGLA025045-RA	Gustatory receptor 134	Gr134	NA	mRNA	Scaffold747	150396	152114	+	NA	Annotation type: Add a new gene model not existing in gene set
added;	AGLA025046	Ionotropic receptor 130	Ir130	NA	gene	Scaffold253	663520	665349	+	NA	NA
added;	AGLA025046-RA	Ionotropic receptor 130	Ir130	NA	mRNA	Scaffold253	663520	665349	+	NA	Annotation type: Add a new gene model not existing in gene set
merge-CDS;	AGLA025047	AGLA025047	NA	NA	gene	Scaffold163	382130	416433	+	NA	NA
merge-CDS;	AGLA025047-RA	CYP306A1	NA	NA	mRNA	Scaffold163	382130	416433	+	NA	Data source for annotation:67%25 to CYP306A1 Leptinotarsa decemlineata 59%25 to CYP306A1 Tribolium,Note to curator:merged 2 adjacent models
merge-CDS;	AGLA025048	Ionotropic receptor 21a	Ir21a	NA	gene	Scaffold16	2362260	2376322	-	NA	NA
merge-CDS;	AGLA025048-RA	Ionotropic receptor 21a	Ir21a	NA	mRNA	Scaffold16	2362260	2376322	-	NA	Result of: Merging of two or more gene models. Gene involved in merge:
merge-CDS;	AGLA025049	AGLA025049	NA	NA	gene	Scaffold347	145765	192275	-	NA	NA
merge-CDS;	AGLA025049-RA	wingless	Wnt1	wingless	mRNA	Scaffold347	145765	192275	-	UniProtKB:D6WK66	Annotation type: Approve an existing gene model
merge-CDS;split-CDS;	AGLA025050	AGLA025050	Ir75h	NA	gene	Scaffold1	5477375	5480594	-	NA	NA
merge-CDS;split-CDS;	AGLA025050-RH	Ionotropic receptor 75h	Ir75h	NA	mRNA	Scaffold1	5477375	5480594	-	NA	Annotation type: Modify an existing gene model
merge-CDS;	AGLA025051	rhomboid	rho	EGF processing enzyme	gene	Scaffold457	93702	122990	-	NA	possibly incomplete conflicting blast and transcriptome results
merge-CDS;	AGLA025051-RA	rhomboid	rho	EGF processing enzyme	mRNA	Scaffold457	93702	122990	-	NA	NA
reduced;split-CDS;	AGLA025052	AGLA025052	NA	NA	gene	Scaffold83	1933464	1949480	+	NA	NA
reduced;split-CDS;	AGLA025052-RA	CYP4Q27	NA	NA	mRNA	Scaffold83	1933464	1949480	+	NA	Note to curator:Transcript not found by blast. ,Note to curator:Complete Protein,Data source for annotation:55%25 TO CYP4Q4 Tribolium castaneum,Note to curator:Includes parts of 2 P450s
reduced;split-CDS;	AGLA025053	AGLA025053	NA	NA	gene	Scaffold698	522100	525744	-	NA	NA
reduced;split-CDS;	AGLA025053-RA	Glycoside hydrolase family 31 protein 3	GH31-3	alpha-glucosidase	mRNA	Scaffold698	522100	525744	-	PMID:24304644,InterPro:IPR000322	Result of: Splitting a gene model. Original gene model ID: AglaTmpM007675-RA,Annotation type: Modify an existing gene model based on a full-length transcript isolated from Anoplophora larval gut RNA-SEQ data (see Pubmed ID above).,Note to curator: I noted the presence of a non-canonical GC splice donor which is supported by the female RNA-SEQ data.
added;	AGLA025054	AGLA025054	Ir115	NA	gene	Scaffold1	2661575	2663845	+	NA	NA
added;	AGLA025054-RA	Ionotropic receptor 115	Ir115	NA	mRNA	Scaffold1	2661575	2663845	+	NA	Annotation type: Add a new gene model not existing in gene set
reduced;split-CDS;	AGLA025055	AGLA025055	NA	NA	gene	Scaffold725	86987	93487	+	NA	NA
reduced;split-CDS;	AGLA025055-RA	Glycoside hydrolase family 1 protein 55 (partial)	GH1-55	putative beta-glycosidase	mRNA	Scaffold725	86987	93487	+	InterPro:IPR001360	Annotation type: Modify an existing gene model,Result of: Splitting a gene model. Original gene model ID: AglaTmpM016149-RA,Note to curator: This gene model misses exon 3 and exon 5 according to data obtained after RACE-PCR experiments. Where those two exons should be%2C I noted the presence of gaps. Note that I cannot find these missing exons in any other scaffold of the assembly.
added;	AGLA025056	AGLA025056	NA	NA	gene	Scaffold1172	70647	84707	+	NA	NA
added;	AGLA025056-RA	odorant receptor 103	Agla Or103	NA	mRNA	Scaffold1172	70647	84707	+	NA	Annotation type: Add a new gene model not existing in gene set,Data source for annotation: homology to odorant receptor transcript from Megacyllene caryae
reduced;split-CDS;	AGLA025057	Ionotropic receptor 107	Ir107	NA	gene	Scaffold1	1560539	1562413	+	NA	NA
reduced;split-CDS;	AGLA025057-RA	Ionotropic receptor 107	Ir107	NA	mRNA	Scaffold1	1560539	1562413	+	NA	Annotation type: Add a new gene model not existing in gene set
reduced;split-CDS;	AGLA025058	AGLA025058	NA	NA	gene	Scaffold563	350851	352958	-	NA	NA
reduced;split-CDS;	AGLA025058-RA	CYP6BQ29	NA	NA	mRNA	Scaffold563	350851	352958	-	NA	Data source for annotation:52%25 to CYP6BQ7 Tribolium,Note to curator:Complete Protein,Note to curator:4 P450s fused
added;	AGLA025059	AGLA025059	NA	NA	gene	Scaffold7	915718	917298	+	NA	NA
added;	AGLA025059-RA	odorant receptor 50	Agla Or50	NA	mRNA	Scaffold7	915718	917298	+	NA	Annotation type: Add a new gene model not existing in gene set,Data source for annotation: homology to odorant receptor transcript from Megacyllene caryae
added;	AGLA025060	AGLA025060	NA	NA	gene	Scaffold83	1800131	1809682	+	NA	NA
added;	AGLA025060-RA	odorant receptor 73	Agla Or73	NA	mRNA	Scaffold83	1800131	1809682	+	NA	Annotation type: Add a new gene model not existing in gene set,Data source for annotation: homology to odorant receptor transcript from Megacyllene caryae,Note to curator: Noncanonical 5' splice site (GC) in Exon 5
added;	AGLA025061	Gustatory receptor 28	Gr28	NA	gene	Scaffold266	454583	459073	+	NA	NA
added;	AGLA025061-RA	Gustatory receptor 28	Gr28	NA	mRNA	Scaffold266	454583	459073	+	NA	Annotation type: Add a new gene model not existing in gene set
added;	AGLA025062	Gustatory receptor 52 partial	Gr52	NA	gene	Scaffold1629	29968	30834	+	NA	NA
added;	AGLA025062-RA	Gustatory receptor 52 partial	Gr52	NA	mRNA	Scaffold1629	29968	30834	+	NA	Annotation type: Add a new gene model not existing in gene set
added;	AGLA025063	AGLA025063	NA	NA	gene	Scaffold137	636121	645718	-	NA	NA
added;	AGLA025063-RA	odorant receptor 127	Agla Or127	NA	mRNA	Scaffold137	636121	645718	-	NA	Annotation type: Add a new gene model not existing in gene set,Data source for annotation: homology to odorant receptor transcript from Megacyllene caryae,Note to curator: Small first exon may be incorrect%3B no support from transcripts
added;	AGLA025064	AGLA025064	Ir153	NA	gene	Scaffold1	986944	995966	-	NA	NA
added;	AGLA025064-RA	Ionotropic receptor 153	Ir153	NA	mRNA	Scaffold1	986944	995966	-	NA	Annotation type: Add a new gene model not existing in gene set
added;	AGLA025065	Gustatory receptor 53a partial	Gr53a	NA	gene	Scaffold632	79223	80116	+	NA	NA
added;	AGLA025065-RA	Gustatory receptor 53a partial	Gr53a	NA	mRNA	Scaffold632	79223	80116	+	NA	Annotation type: Add a new gene model not existing in gene set
merge-CDS;	AGLA025066	AGLA025066	NA	NA	gene	Scaffold273	59891	67133	-	NA	NA
merge-CDS;	AGLA025066-RA	odorant receptor 10	Agla Or10	NA	mRNA	Scaffold273	59891	67133	-	NA	Annotation type: Modify an existing gene model,Result of: Merging of two or more gene models. Gene involved in merge: AglaTmpM010663-RA and AglaTmpM010664-RA,Data source for annotation: homology to odorant receptor transcript from Megacyllene caryae
added;	AGLA025067	AGLA025067	NA	NA	gene	Scaffold13	673383	674959	+	NA	NA
added;	AGLA025067-RA	odorant receptor 130	Agla Or130	NA	mRNA	Scaffold13	673383	674959	+	NA	Annotation type: Add a new gene model not existing in gene set,Data source for annotation: homology to odorant receptor transcript from Megacyllene caryae,Note to curator: First exon is uncertain%3B no support from transcript homology,Note to curator: missing exons 5%2C6%2C7%3B believed to be in run of Ns downstream of gene
reduced;split-CDS;	AGLA025068	Gustatory receptor 72	Gr72	NA	gene	Scaffold1	1630979	1632547	-	NA	NA
reduced;split-CDS;	AGLA025068-RA	Gustatory receptor 72	Gr72	NA	mRNA	Scaffold1	1630979	1632547	-	NA	Result of: Splitting a gene model. Original gene model ID: AglaTmpS0000065
reduced;split-CDS;	AGLA025069	AGLA025069	NA	NA	gene	Scaffold1	1899108	1905486	-	NA	NA
reduced;split-CDS;	AGLA025069-RA	Alanine aminopeptidase protein 9	APN-9	NA	mRNA	Scaffold1	1899108	1905486	-	InterPro:IPR001930	Annotation type: Modify an existing gene model,Result of: Splitting a gene model. Original gene model ID: AglaTmpM000077-RA.,Added 5'UTR,Added 3'UTR,Data source for annotation: RNA-SEQ data from larval midgut and adult male.
merge-CDS;	AGLA025070	Agla-mirror	Agla-mirr	NA	gene	Scaffold135	526197	634536	-	NA	NA
merge-CDS;	AGLA025070-RA	Agla-mirror	Agla-mirr	NA	mRNA	Scaffold135	526197	634536	-	RefSeq Dmel:NP_524047.2,RefSeq Tcas:EFA01337.1	Annotation type: Modify an existing gene model,Result of: Merging of two or more gene models.,Result of: Adding an exon to the gene model,Result of: Removing an exon from the gene model,Added 5'UTR,Added 3'UTR
reduced;split-CDS;	AGLA025071	AGLA025071	NA	NA	gene	Scaffold639	28377	48370	+	NA	NA
reduced;split-CDS;	AGLA025071-RA	CYP12T1	NA	NA	mRNA	Scaffold639	28377	48370	+	NA	Data source for annotation:51%25 to CYP12H1 Tribolium castaneum ,Note to curator:Complete protein,Note to curator:2 P450s fused,Note to curator:No model in BLAST set
added;	AGLA025072	AGLA025072	NA	NA	gene	Scaffold54	15705	22698	-	NA	NA
added;	AGLA025072-RA	odorant receptor 90	Agla Or91	NA	mRNA	Scaffold54	15705	22698	-	NA	Annotation type: Add a new gene model not existing in gene set,Data source for annotation: homology to odorant receptor transcript from Megacyllene caryae
merge-CDS;	AGLA025073	AGLA025073	NA	NA	gene	Scaffold83	1961687	1970440	+	NA	NA
merge-CDS;	AGLA025073-RA	CYP4Q29	NA	NA	mRNA	Scaffold83	1961687	1970440	+	NA	Note to curator:Missing middle exons,Data source for annotation:62%25 to CYP4Q6 Tribolium,Note to curator:Non-canonical splice site is necessary due to missing upstream exon (likely in sequence gap).
reduced;split-CDS;	AGLA025074	Gustatory receptor 142	Gr142	NA	gene	Scaffold252	115889	118705	-	NA	NA
reduced;split-CDS;	AGLA025074-RA	Gustatory receptor 142	Gr142	NA	mRNA	Scaffold252	115889	118705	-	NA	Annotation type: Modify an existing gene model
reduced;split-CDS;	AGLA025075	AGLA025075	NA	NA	gene	Scaffold139	1127094	1133306	-	NA	NA
reduced;split-CDS;	AGLA025075-RA	Glycoside hydrolase family 16 protein 2	GH16-2	endo-beta-1%2C3-glucanase	mRNA	Scaffold139	1127094	1133306	-	PMID:19033442,InterPro:IPR000757	Result of: Splitting a gene model. Original gene model ID: AglaTmpM004273-RA,Annotation type: Modify an existing gene model,Modification of the gene model performed based on a full-length transcript exctracted from the RNA-SEQ data of Anoplophora females.,Description based on high similarities to lepidopteran endo-beta-1%2C3-glucanases (see Pubmed ID above).
reduced;split-CDS;	AGLA025076	CYP4G104	NA	NA	gene	Scaffold20	2033268	2037803	-	NA	NA
reduced;split-CDS;	AGLA025076-RA	CYP4G104	NA	NA	mRNA	Scaffold20	2033268	2037803	-	NA	Note to curator: 2 P450s fused,Note to curator:complete protein,Data source for annotation:85%25 to CYP4G29 Leptinotarsa decemlineata
reduced;split-CDS;	AGLA025077	AGLA025077	NA	NA	gene	Scaffold190	392653	397575	-	NA	NA
reduced;split-CDS;	AGLA025077-RA	CYP347H2	NA	NA	mRNA	Scaffold190	392653	397575	-	NA	Data source for annotation:41%25 TO CYP347A2 Tribolium castaneum,Note to curator:Complete protein,Note to curator:2 P450s fused,Note to curator:No model in BLAST set
added;	AGLA025078	Ionotropic receptor 100a	Ir100a	NA	gene	Scaffold624	361815	364024	-	NA	NA
added;	AGLA025078-RA	Ionotropic receptor 100a	Ir100a	NA	mRNA	Scaffold624	361815	364024	-	NA	Annotation type: Add a new gene model not existing in gene set
added;	AGLA025079	Gustatory receptor 53d partial	Gr53d	NA	gene	Scaffold632	118009	118875	+	NA	NA
added;	AGLA025079-RA	Gustatory receptor 53d partial	Gr53d	NA	mRNA	Scaffold632	118009	118875	+	NA	Annotation type: Add a new gene model not existing in gene set
added;	AGLA025080	Gustatory receptor 97	Gr97	NA	gene	Scaffold366	658968	660626	+	NA	NA
added;	AGLA025080-RA	Gustatory receptor 97	Gr97	NA	mRNA	Scaffold366	658968	660626	+	NA	Annotation type: Add a new gene model not existing in gene set
added;	AGLA025081	Agla-zen-like-4	Agla-zen-like-4	NA	gene	Scaffold265	189928	195450	+	NA	NA
added;	AGLA025081-RA	Agla-zen-like-4	Agla-zen-like-4	NA	mRNA	Scaffold265	189928	195450	+	NA	Annotation type: Add a new gene model not existing in gene set,Added 5'UTR,Added 3'UTR,Note to curator: 2 non-canonical splice sites necessary to get ORFs determined by tblastn homology mapping. These may be single nt mismatches (based on RNAseq read mismatches).
reduced;split-CDS;	AGLA025082	AGLA025082	NA	NA	gene	Scaffold118	756571	757491	+	NA	NA
reduced;split-CDS;	AGLA025082-RA	Glycoside hydrolase family 28 protein 16	GH28-16	NA	mRNA	Scaffold118	756571	757491	+	InterPro:IPR000743	Result of: Splitting a gene model. Original gene model ID:AglaTmpM008302-RA,Note to curator:This gene might be a pseudogene as the 3Â´END is truncated compared with the other GH28s from Anoplophora. However%2C by switching from frame +3 to +2%2C there seem to be a full length 3Â´END downstream of the STOP codon in frame +3. Unfortunately%2C there is no RNA-SEQ data available%2C which would make i…
reduced;split-CDS;	AGLA025083	AGLA025083	NA	NA	gene	Scaffold877	49074	52362	-	NA	NA
reduced;split-CDS;	AGLA025083-RA	CYP305A1	NA	NA	mRNA	Scaffold877	49074	52362	-	NA	Data source for annotation:63%25 to CYP305A1 Meligethes aeneus (pollen beetle) (partial) and 55%25 to CYP305A1 Tribolium castaneum,Note to curator:Complete protein,Note to curator:fused P450s,Note to curator:first exon is best guess
reduced;split-CDS;	AGLA025084	AGLA025084	NA	NA	gene	Scaffold76	1048420	1059748	-	NA	NA
reduced;split-CDS;	AGLA025084-RA	Alanine aminopeptidase protein 16	APN-16	NA	mRNA	Scaffold76	1048420	1059748	-	InterPro:IPR001930	Annotation type: Modify an existing gene model,Result of: Splitting a gene model. Original gene model ID: AglaTmpM006692-RA,Result of: Adding several exons to the gene model,Added 5'UTR,Added 3'UTR,Data source for annotation: RNA-SEQ data from larval midgut%2C male and female.
merge-CDS;	AGLA025085	spindle E	spnE	also known as homeless	gene	Scaffold1378	12048	71282	-	NA	NA
merge-CDS;	AGLA025085-RA	spindle E	spnE	NA	mRNA	Scaffold1378	12048	71282	-	NA	NA
added;	AGLA025086	Gustatory receptor 54a partial	Gr54a	NA	gene	Scaffold1061	9054	9947	+	NA	NA
added;	AGLA025086-RA	Gustatory receptor 54a partial	Gr54a	NA	mRNA	Scaffold1061	9054	9947	+	NA	Annotation type: Add a new gene model not existing in gene set
added;	AGLA025087	Gustatory receptor 61	Gr61	NA	gene	Scaffold1	1545742	1547719	+	NA	NA
added;	AGLA025087-RA	Gustatory receptor 61	Gr61	NA	mRNA	Scaffold1	1545742	1547719	+	NA	Annotation type: Add a new gene model not existing in gene set
reduced;split-CDS;	AGLA025088	Gustatory receptor 21	Gr21	NA	gene	Scaffold266	488472	490789	-	NA	NA
reduced;split-CDS;	AGLA025088-RA	Gustatory receptor 21	Gr21	NA	mRNA	Scaffold266	488472	490789	-	NA	Result of: Splitting a gene model. Original gene model ID: AglaTmpM004830
added;	AGLA025089	AGLA025089	NA	NA	gene	Scaffold8	706559	715958	+	NA	NA
added;	AGLA025089-RA	odorant receptor 109	Agla Or109	NA	mRNA	Scaffold8	706559	715958	+	NA	Annotation type: Add a new gene model not existing in gene set,Data source for annotation: homology to odorant receptor transcript from Megacyllene caryae,Note to curator: May be a pseudogene. Exon 5 is missing (may be in nearby run of Ns) and Exon 7 3' splice site is noncanonical (AT)
reduced;split-CDS;	AGLA025090	AGLA025090	NA	NA	gene	Scaffold118	759710	760795	+	NA	NA
reduced;split-CDS;	AGLA025090-RA	Glycoside hydrolase family 28 protein 17	GH28-17	NA	mRNA	Scaffold118	759710	760795	+	InterPro:IPR000743	Result of: Splitting a gene model. Original gene model ID:AglaTmpM008302-RA
added;	AGLA025091	AGLA025091	NA	NA	gene	Scaffold1045	98297	101970	+	NA	NA
added;	AGLA025091-RA	odorant receptor 42	Agla Or42	NA	mRNA	Scaffold1045	98297	101970	+	NA	Annotation type: Add a new gene model not existing in gene set,Data source for annotation: homology to odorant receptor transcript from Megacyllene caryae
added;	AGLA025092	Gustatory receptor 102	Gr102	NA	gene	Scaffold227	77323	78764	+	NA	NA
added;	AGLA025092-RA	Gustatory receptor 102	Gr102	NA	mRNA	Scaffold227	77323	78764	+	NA	Annotation type: Add a new gene model not existing in gene set
added;	AGLA025093	AGLA025093	NA	NA	gene	Scaffold1514	72793	75514	-	NA	NA
added;	AGLA025093-RA	odorant receptor 125	Agla Or125	NA	mRNA	Scaffold1514	72793	75514	-	NA	Annotation type: Add a new gene model not existing in gene set,Data source for annotation: homology to odorant receptor transcript from Megacyllene caryae,Note to curator: First exon may be incorrect%3B no support from transcripts and poor homology
reduced;split-UTR;	AGLA025094	UDP-glycosyltransferase	UGT	NA	gene	Scaffold110	710496	712545	-	NA	NA
reduced;split-UTR;	AGLA025094-RA	UDP-glycosyltransferase-AglaUGT_55	UGT	NA	mRNA	Scaffold110	710496	712545	-	NA	NA
reduced;split-CDS;	AGLA025095	Gustatory receptor 27	Gr27	NA	gene	Scaffold266	459178	460882	-	NA	NA
reduced;split-CDS;	AGLA025095-RA	Gustatory receptor 27	Gr27	NA	mRNA	Scaffold266	459178	460882	-	NA	Result of: Splitting a gene model. Original gene model ID: AglaTmpM004827-RA
merge-CDS;	AGLA025096	Agla-Sex combs reduced	Agla-Scr	NA	gene	Scaffold101	297481	400881	+	NA	NA
merge-CDS;	AGLA025096-RA	Agla-Sex combs reduced	NA	NA	mRNA	Scaffold101	297481	400881	+	RefSeq Dmel:NP_524248.2,RefSeq Tcas:NP_001034523.1	Annotation type: Modify an existing gene model,Result of: Merging of two or more gene models. ,Result of: Removing two internal exons from the gene model,Added 5'UTR
reduced;split-CDS;	AGLA025097	AGLA025097	NA	NA	gene	Scaffold190	381495	386380	-	NA	NA
reduced;split-CDS;	AGLA025097-RA	CYP347H4	NA	NA	mRNA	Scaffold190	381495	386380	-	NA	Data source for annotation:40%25 TO CYP347A4 Leptinotarsa decemlineata,Note to curator:complete protein,Note to curator:2 P450s fused,Note to curator:No model in BLAST set
reduced;split-CDS;	AGLA025098	AGLA025098	NA	NA	gene	Scaffold1	1882689	1897171	-	NA	NA
reduced;split-CDS;	AGLA025098-RA	Alanine aminopeptidase protein 3	APN-3	NA	mRNA	Scaffold1	1882689	1897171	-	InterPro:IPR001930	Annotation type: Modify an existing gene model,Result of: Splitting a gene model. Original gene model ID: AglaTmpM000077-RA,Added 5'UTR,Added 3'UTR,Data source for annotation: RNA-SEQ data from larval midgut
added;	AGLA025099	Gustatory receptor 85	Gr85	NA	gene	Scaffold460	257368	262830	+	NA	NA
added;	AGLA025099-RA	Gustatory receptor 85	Gr85	NA	mRNA	Scaffold460	257368	262830	+	NA	Annotation type: Add a new gene model not existing in gene set
added;	AGLA025100	Gustatory receptor 139	Gr139	NA	gene	Scaffold1125	213227	214702	-	NA	NA
added;	AGLA025100-RA	Gustatory receptor 139	Gr139	NA	mRNA	Scaffold1125	213227	214702	-	NA	Annotation type: Add a new gene model not existing in gene set
added;	AGLA025101	Gustatory receptor 127	Gr127	NA	gene	Scaffold7	458935	460373	+	NA	NA
added;	AGLA025101-RA	Gustatory receptor 127	Gr127	NA	mRNA	Scaffold7	458935	460373	+	NA	Annotation type: Add a new gene model not existing in gene set
added;	AGLA025102	Ionotropic receptor 126	Ir126	NA	gene	Scaffold1210	112002	113888	+	NA	NA
added;	AGLA025102-RA	Ionotropic receptor 126	Ir126	NA	mRNA	Scaffold1210	112002	113888	+	NA	Annotation type: Add a new gene model not existing in gene set
added;	AGLA025103	AGLA025103	NA	NA	gene	Scaffold374	215746	222535	+	NA	NA
added;	AGLA025103-RA	odorant receptor 80	Agla Or80	NA	mRNA	Scaffold374	215746	222535	+	NA	Annotation type: Add a new gene model not existing in gene set,Data source for annotation: homology to odorant receptor transcript from Megacyllene caryae,Note to curator: No terminal exon present. Possible pseudogene or alternative splice.
added;	AGLA025104	Gustatory receptor 131	Gr131	NA	gene	Scaffold217	219825	223447	+	NA	NA
added;	AGLA025104-RA	Gustatory receptor 131a	Gr131a	NA	mRNA	Scaffold217	219825	223447	+	NA	Annotation type: Add a new gene model not existing in gene set
added;	AGLA025104-RB	Gustatory receptor 131b	Gr131b	NA	mRNA	Scaffold217	222063	223447	+	NA	Annotation type: Add a new gene model not existing in gene set
merge-CDS;	AGLA025105	AGLA025105	UGT	NA	gene	Scaffold72	61337	123423	-	NA	NA
merge-CDS;	AGLA025105-RA	UDP-glycosyltransferase-AglaUGT_12	UGT	NA	mRNA	Scaffold72	61337	74664	-	NA	alternative splicing,exon1 needs to add one nucleotide or to delete two nucleotides at 3'-end.
no structural change;	AGLA025105-RB	UDP-glycosyltransferase-AglaUGT_11	UGT	NA	mRNA	Scaffold72	61337	91196	-	NA	alternative splicing (no RNAseq support though)
merge-CDS;	AGLA025105-RC	UDP-glycosyltransferase-AglaUGT_09	UGT	NA	mRNA	Scaffold72	61337	103237	-	NA	alternative splicing
merge-CDS;	AGLA025105-RD	UDP-glycosyltransferase-AglaUGT_07	UGT	NA	mRNA	Scaffold72	61337	123423	-	NA	alternative splicing
merge-CDS;	AGLA025105-RE	UDP-glycosyltransferase-AglaUGT_08	UGT	NA	mRNA	Scaffold72	61337	111778	-	NA	alternative splicing
added;	AGLA025106	AGLA025106	NA	NA	gene	Scaffold55	1169785	1173753	+	NA	NA
added;	AGLA025106-RA	odorant receptor 2	Agla Or2	NA	mRNA	Scaffold55	1169785	1173753	+	NA	Annotation type: Add a new gene model not existing in gene set,Data source for annotation: homology to odorant receptor transcript from Megacyllene caryae
added;	AGLA025107	AGLA025107	NA	NA	gene	Scaffold2	42488	46563	-	NA	NA
added;	AGLA025107-RA	odorant receptor 68	Agla Or68	NA	mRNA	Scaffold2	42488	46563	-	NA	Annotation type: Add a new gene model not existing in gene set,Data source for annotation:homology to Megacyllene caryae OR transcript
added;	AGLA025108	Gustatory receptor 111	Gr111	NA	gene	Scaffold856	104647	105868	-	NA	NA
added;	AGLA025108-RA	Gustatory receptor 111	Gr111	NA	mRNA	Scaffold856	104647	105868	-	NA	Annotation type: Add a new gene model not existing in gene set
reduced;split-CDS;	AGLA025109	AGLA025109	NA	NA	gene	Scaffold2	1283605	1298135	-	NA	NA
reduced;split-CDS;	AGLA025109-RA	odorant receptor 117	Agla Or117	NA	mRNA	Scaffold2	1283605	1298135	-	NA	Annotation type: Add a new gene model not existing in gene set,Data source for annotation: homology to Megacyllene caryae OR transcript
added;	AGLA025110	Gustatory receptor 123	Gr123	NA	gene	Scaffold53	136933	138583	+	NA	NA
added;	AGLA025110-RA	Gustatory receptor 123	Gr123	NA	mRNA	Scaffold53	136933	138583	+	NA	Annotation type: Add a new gene model not existing in gene set
merge-CDS;	AGLA025111	AGLA025111	NA	NA	gene	Scaffold196	195452	219282	+	NA	NA
merge-CDS;	AGLA025111-RA	Glycoside hydrolase family 1 protein 17	GH1-17	putative beta-glucosidase	mRNA	Scaffold196	195452	219282	+	InterPro:IPR001360	Annotation type: Modify an existing gene model,Result of: Merging of two or more gene models. Gene involved in merge: the last two exons of AglaTmpS009634-RA and the complete AglaTmpM009635-RA
added;	AGLA025112	AGLA025112	NA	NA	gene	Scaffold54	122721	137525	-	NA	NA
added;	AGLA025112-RA	odorant receptor 100	Agla Or100	NA	mRNA	Scaffold54	122721	137525	-	NA	Annotation type: Add a new gene model not existing in gene set,Data source for annotation: homology to odorant receptor transcript from Megacyllene caryae
reduced;split-CDS;	AGLA025113	Gustatory receptor 82	Gr82	NA	gene	Scaffold460	222624	223881	+	NA	NA
reduced;split-CDS;	AGLA025113-RA	Gustatory receptor 82	Gr82	NA	mRNA	Scaffold460	222624	223881	+	NA	Annotation type: Modify an existing gene model
added;	AGLA025114	Ionotropic receptor 143	Ir143	NA	gene	Scaffold209	180122	181807	-	NA	NA
added;	AGLA025114-RA	Ionotropic receptor 143	Ir143	NA	mRNA	Scaffold209	180122	181807	-	NA	Annotation type: Add a new gene model not existing in gene set
merge-CDS;	AGLA025115	AGLA025115	NA	NA	gene	Scaffold496	60643	80412	+	NA	NA
merge-CDS;	AGLA025115-RA	Glycoside hydrolase family 1 protein 53	GH1-53	putative beta-glucosidase	mRNA	Scaffold496	60643	80412	+	InterPro:IPR001360	Annotation type: Modify an existing gene model,Result of: Merging of two or more gene models. Gene involved in merge: AglaTmpM011858-RA and AglaTmpM011859-RA.,Data source for annotation: RNA-SEQ from larval midgut.
added;	AGLA025116	AGLA025116	NA	NA	gene	Scaffold366	663408	700182	+	NA	NA
added;	AGLA025116-RA	Gustatory receptor 99a	Gr99a	NA	mRNA	Scaffold366	663408	700182	+	NA	Annotation type: Add a new gene model not existing in gene set,Note to curator: Unusual alternative splicing
added;	AGLA025116-RB	Gustatory receptor 99b	Gr99b	NA	mRNA	Scaffold366	665044	700182	+	NA	Annotation type: Add a new gene model not existing in gene set,Note to curator: Unusual alternative splicing
added;	AGLA025116-RC	Gustatory receptor 99c	Gr99c	NA	mRNA	Scaffold366	666178	700182	+	NA	Annotation type: Add a new gene model not existing in gene set,Note to curator: Unusual alternative splicing
added;	AGLA025116-RE	Gustatory receptor 99e	NA	NA	mRNA	Scaffold366	668896	700182	+	NA	Annotation type: Add a new gene model not existing in gene set,Note to curator: Unusual alternative splicing
added;	AGLA025116-RF	Gustatory receptor 99f	Gr99f	NA	mRNA	Scaffold366	670214	700182	+	NA	Annotation type: Add a new gene model not existing in gene set
added;	AGLA025116-RG	Gustatory receptor 99g	Gr99g	NA	mRNA	Scaffold366	671850	700182	+	NA	Annotation type: Add a new gene model not existing in gene set
added;	AGLA025116-RH	Gustatory receptor 99h	Gr99h	NA	mRNA	Scaffold366	676265	700182	+	NA	Annotation type: Add a new gene model not existing in gene set
added;	AGLA025116-RI	Gustatory receptor 99i	Gr99i	NA	mRNA	Scaffold366	679140	700182	+	NA	Annotation type: Add a new gene model not existing in gene set
added;	AGLA025116-RJ	Gustatory receptor 99j	Gr99j	NA	mRNA	Scaffold366	681134	700182	+	NA	Annotation type: Add a new gene model not existing in gene set
added;	AGLA025116-RK	Gustatory receptor 99k	Gr99k	NA	mRNA	Scaffold366	683841	700182	+	NA	Annotation type: Add a new gene model not existing in gene set
added;	AGLA025116-RM	Gustatory receptor 99m	Gr99m	NA	mRNA	Scaffold366	688036	700182	+	NA	Annotation type: Add a new gene model not existing in gene set
added;	AGLA025116-RN	Gustatory receptor 99n	Gr99n	NA	mRNA	Scaffold366	691016	700182	+	NA	Annotation type: Add a new gene model not existing in gene set
added;	AGLA025116-RO	Gustatory receptor 99o	Gr99o	NA	mRNA	Scaffold366	694244	700182	+	NA	Annotation type: Add a new gene model not existing in gene set
added;	AGLA025116-RP	Gustatory receptor 99p	Gr99p	NA	mRNA	Scaffold366	696434	700182	+	NA	Annotation type: Add a new gene model not existing in gene set
added;	AGLA025116-RQ	Gustatory receptor 99q	Gr99q	NA	mRNA	Scaffold366	698008	700182	+	NA	Annotation type: Add a new gene model not existing in gene set
added;	AGLA025117	AGLA025117	Gr15	Fructose receptor	gene	Scaffold864	178883	181291	-	NA	NA
added;	AGLA025117-RA	Gustatory receptor 15	Gr15	Fructose receptor	mRNA	Scaffold864	178883	181291	-	NA	Annotation type: Add a new gene model not existing in gene set
added;	AGLA025118	AGLA025118	NA	NA	gene	Scaffold116	756389	759615	+	NA	NA
added;	AGLA025118-RA	odorant receptor 43	Agla Or43	NA	mRNA	Scaffold116	756389	759615	+	NA	Annotation type: Add a new gene model not existing in gene set,Data source for annotation: homology to odorant receptor transcript from Megacyllene caryae,Note to curator: Exon 6 truncated and exon 7 missing in run of Ns
reduced;split-CDS;	AGLA025119	AGLA025119	NA	NA	gene	Scaffold659	806928	807520	+	NA	NA
reduced;split-CDS;	AGLA025119-RA	Insulin peptide-like	ILP	Insulin peptide-like	mRNA	Scaffold659	806928	807520	+	NA	Result of: Splitting a gene model. Original gene model ID:AglaTmpM005275-RA,Annotation type: Modify an existing gene model,Data source for annotation:XP_001814069,Added 5'UTR,Annotation type: Add a gene symbol
reduced;split-CDS;	AGLA025120	AGLA025120	NA	NA	gene	Scaffold46	2046553	2047943	+	NA	NA
reduced;split-CDS;	AGLA025120-RA	trypsin-like serine protease	Tryp_SPc	trypsin-like serine protease	mRNA	Scaffold46	2046553	2047943	+	NA	Annotation type: Modify an existing gene model,Result of: Splitting a gene model. Original gene model ID:AglaTmpM001394-RA,Annotation type: Add a gene symbol,Annotation type: Add a gene description
reduced;split-CDS;	AGLA025121	Gustatory receptor 26	Gr26	NA	gene	Scaffold266	461449	465080	-	NA	NA
reduced;split-CDS;	AGLA025121-RA	Gustatory receptor 26	Gr26	NA	mRNA	Scaffold266	461449	465080	-	NA	Result of: Splitting a gene model. Original gene model ID: AglaTmpM004827-RA
added;	AGLA025122	Ionotropic receptor 134	Ir134	NA	gene	Scaffold1363	94841	96610	+	NA	NA
added;	AGLA025122-RA	Ionotropic receptor 134	Ir134	NA	mRNA	Scaffold1363	94841	96610	+	NA	Annotation type: Add a new gene model not existing in gene set
merge-CDS;	AGLA025123	UDP-glycosyltransferase	UGT	NA	gene	Scaffold450	159777	189715	+	NA	NA
merge-CDS;	AGLA025123-RA	UDP-glycosyltransferase-AglaUGT_38	UGT	NA	mRNA	Scaffold450	159777	189715	+	NA	NA
added;	AGLA025124	AGLA025124	Ir75a	NA	gene	Scaffold676	176880	184865	-	NA	NA
added;	AGLA025124-RA	Ionotropic receptor 75a	Ir75a	NA	mRNA	Scaffold676	176880	184865	-	NA	Annotation type: Add a new gene model not existing in gene set
merge-CDS;	AGLA025125	UDP-glycosyltransferase	UGT	NA	gene	Scaffold167	468482	487611	-	NA	NA
merge-CDS;	AGLA025125-RA	UDP-glycosyltransferase-AglaUGT_21	UGT	NA	mRNA	Scaffold167	468482	487611	-	NA	NA
added;	AGLA025126	AGLA025126	NA	NA	gene	Scaffold374	112570	126694	+	NA	NA
added;	AGLA025126-RA	odorant receptor 92	Agla Or92	NA	mRNA	Scaffold374	112570	126694	+	NA	Data source for annotation: homology to odorant receptor transcript from Megacyllene caryae,Annotation type: Add a new gene model not existing in gene set,Note to curator: Exon 1 truncated by run of Ns
added;	AGLA025127	Gustatory receptor 122	Gr122	NA	gene	Scaffold53	138961	140181	-	NA	NA
added;	AGLA025127-RA	Gustatory receptor 122	Gr122	NA	mRNA	Scaffold53	138961	140181	-	NA	Annotation type: Add a new gene model not existing in gene set
merge-CDS;	AGLA025128	tolloid	NA	NA	gene	Scaffold577	144458	182083	-	NA	NA
merge-CDS;	AGLA025128-RA	tolloid	Agla-tld	NA	mRNA	Scaffold577	144458	182083	-	NA	Annotation type: Approve an existing gene model,Annotation type: Add a gene symbol
added;	AGLA025129	AGLA025129	NA	NA	gene	Scaffold1514	76388	79437	-	NA	NA
added;	AGLA025129-RA	odorant receptor 124	Agla Or124	NA	mRNA	Scaffold1514	76388	79437	-	NA	Annotation type: Add a new gene model not existing in gene set,Data source for annotation: homology to odorant receptor transcript from Megacyllene caryae,Note to curator: First exon may be incorrect%3B no support from transcripts and poor homology
added;	AGLA025130	AGLA025130	Ir105	NA	gene	Scaffold1	1535606	1537477	-	NA	NA
added;	AGLA025130-RA	Ionotropic receptor 105	Ir105	NA	mRNA	Scaffold1	1535606	1537477	-	NA	Annotation type: Add a new gene model not existing in gene set
merge-CDS;	AGLA025131	AGLA025131	NA	NA	gene	Scaffold501	312612	327928	+	NA	NA
merge-CDS;	AGLA025131-RA	CYP49A1	NA	NA	mRNA	Scaffold501	312612	327928	+	NA	Data source for annotation:76%25 to CYP49A1 Tribolium,Note to curator:Complete protein,Note to curator:No model in BLAST set
merge-CDS;	AGLA025132	AGLA025132	NA	NA	gene	Scaffold549	674995	680370	-	NA	NA
merge-CDS;	AGLA025132-RA	odorant receptor 55	Agla Or55	NA	mRNA	Scaffold549	674995	680370	-	NA	Annotation type: Modify an existing gene model,Result of: Merging of two or more gene models. Gene involved in merge: AglaTmpM008935-RA%2C AglaTmpM008934-RA,Result of: Adjusting exon splice sites,Data source for annotation: homology to odorant receptor transcript from Megacyllene caryae
merge-CDS;	AGLA025133	even-skipped	eve	pair-rule patterning	gene	Scaffold118	579064	585784	-	NA	NA
merge-CDS;	AGLA025133-RA	even-skipped	NA	NA	mRNA	Scaffold118	579064	585784	-	NA	NA
merge-CDS;	AGLA025134	AGLA025134	NA	NA	gene	Scaffold294	413223	434406	-	NA	NA
merge-CDS;	AGLA025134-RA	Glycoside hydrolase family 1 protein 31	GH1-31	putative beta-glucosidase	mRNA	Scaffold294	413223	434406	-	NA	Annotation type: Modify an existing gene model,Result of: Merging of two or more gene models. Gene involved in merge: AglaTmpA011606-RA and AglaTmpA011607-RA.,Note to curator: This gene model misses its exon 7. Exon 7 of this gene is annotated on Scaffold 2267!!!!
added;	AGLA025135	AGLA025135	NA	NA	gene	Scaffold1101	27445	39423	+	NA	NA
added;	AGLA025135-RA	odorant receptor 9	Agla Or9	NA	mRNA	Scaffold1101	27445	39423	+	NA	Annotation type: Add a new gene model not existing in gene set,Data source for annotation: homology to odorant receptor transcript from Megacyllene caryae
added;	AGLA025136	Gustatory receptor 12 partial	Gr12	NA	gene	Scaffold75	164836	165808	+	NA	NA
added;	AGLA025136-RA	Gustatory receptor 12 partial	Gr12	NA	mRNA	Scaffold75	164836	165808	+	NA	Annotation type: Add a new gene model not existing in gene set,Note to curator: First three exons are missing in the long gap before this model.
added;	AGLA025137	Gustatory receptor 115	Gr115	NA	gene	Scaffold1750	69640	73732	+	NA	NA
added;	AGLA025137-RA	Gustatory receptor 115	Gr115	NA	mRNA	Scaffold1750	69640	73732	+	NA	Annotation type: Add a new gene model not existing in gene set
added;	AGLA025138	Gustatory receptor 11 partial	Gr11	NA	gene	Scaffold75	149673	156012	+	NA	NA
added;	AGLA025138-RA	Gustatory receptor 11 partial	Gr11	NA	mRNA	Scaffold75	149673	156012	+	NA	Annotation type: Add a new gene model not existing in gene set,Note to curator: The fourth exon is missing in a gap%2C but I modeled it across this problem.
added;	AGLA025139	Gustatory receptor 136	Gr136	NA	gene	Scaffold117	619300	626283	+	NA	NA
added;	AGLA025139-RA	Gustatory receptor 136	Gr136	NA	mRNA	Scaffold117	619300	626283	+	NA	Annotation type: Add a new gene model not existing in gene set
merge-CDS;	AGLA025140	AGLA025140	NA	NA	gene	Scaffold725	103789	113939	+	NA	NA
merge-CDS;	AGLA025140-RA	Glycoside hydrolase family 1 protein 30	GH1-30	putative beta-glucosidase	mRNA	Scaffold725	103789	113939	+	InterPro:IPR001360	Annotation type: Modify an existing gene model,Result of: Merging of two or more gene models. Gene involved in merge: AglaTmpM016151-RA and AglaTmpM016152-RA.,Added 3'UTR,Data source for annotation: RNA-SEQ data from larval midgut.
reduced;split-CDS;	AGLA025141	AGLA025141	NA	NA	gene	Scaffold563	342307	347514	-	NA	NA
reduced;split-CDS;	AGLA025141-RA	CYP6BQ30	NA	NA	mRNA	Scaffold563	342307	347514	-	NA	Data source for annotation:54%25 to CYP6BQ5 Tribolium,Note to curator:Complete protein,Note to curator:4 P450s fused
added;	AGLA025142	Ionotropic receptor 119	Ir119	NA	gene	Scaffold1	2685083	2686972	-	NA	NA
added;	AGLA025142-RA	Ionotropic receptor 119	Ir119	NA	mRNA	Scaffold1	2685083	2686972	-	NA	Annotation type: Add a new gene model not existing in gene set
merge-CDS;merge-UTR;	AGLA025143	AGLA025143	NA	NA	gene	Scaffold539	431728	500175	+	NA	NA
merge-CDS;merge-UTR;	AGLA025143-RA	Hormone Receptor 4	HR4	Nuclear Receptor	mRNA	Scaffold539	431728	500175	+	NA	NA
added;	AGLA025144	AGLA025144	NA	NA	gene	Scaffold55	1207694	1211653	+	NA	NA
added;	AGLA025144-RA	odorant receptor 3	Agla Or3	NA	mRNA	Scaffold55	1207694	1211653	+	NA	Annotation type: Add a new gene model not existing in gene set,Data source for annotation: homology to odorant receptor transcript from Megacyllene caryae
merge-CDS;merge-UTR;	AGLA025145	staufen isoform A	stau	NA	gene	Scaffold1138	24627	71288	+	NA	Seems to be only half of the gene%2C
merge-CDS;merge-UTR;	AGLA025145-RA	staufen	stau	NA	mRNA	Scaffold1138	24627	71288	+	NA	NA
added;	AGLA025146	Gustatory receptor 138	Gr138	NA	gene	Scaffold1125	215612	218211	-	NA	NA
added;	AGLA025146-RA	Gustatory receptor 138	Gr138	NA	mRNA	Scaffold1125	215612	218211	-	NA	Annotation type: Add a new gene model not existing in gene set
added;	AGLA025147	AGLA025147	NA	NA	gene	Scaffold54	110115	119222	-	NA	NA
added;	AGLA025147-RA	odorant receptor 85	Agla Or85	NA	mRNA	Scaffold54	110115	119222	-	NA	Annotation type: Add a new gene model not existing in gene set,Data source for annotation: homology to odorant receptor transcript from Megacyllene caryae
added;	AGLA025148	AGLA025148	NA	NA	gene	Scaffold747	143170	146830	+	NA	NA
added;	AGLA025148-RA	odorant receptor 37	Agla Or37	NA	mRNA	Scaffold747	143170	146830	+	NA	Annotation type: Add a new gene model not existing in gene set,Data source for annotation: homology to odorant receptor transcript from Megacyllene caryae,Note to curator: Noncanonical splice site (GC) at Exon 3%2C confirmed based on homology to related ORs
reduced;split-CDS;	AGLA025149	AGLA025149	NA	NA	gene	Scaffold877	54439	60088	-	NA	NA
reduced;split-CDS;	AGLA025149-RA	CYP15A1	NA	NA	mRNA	Scaffold877	54439	60088	-	NA	Data source for annotation:71%25 to CYP15A1 Tribolium castaneum and 58%25 to CYP15A1 Harmonia axyridis,Note to curator:Complete protein,Note to curator:Fused P450s
added;	AGLA025150	AGLA025150	NA	NA	gene	Scaffold8	675146	678591	+	NA	NA
added;	AGLA025150-RA	odorant receptor 115	Agla Or115	NA	mRNA	Scaffold8	675146	678591	+	NA	Annotation type: Add a new gene model not existing in gene set,Data source for annotation: homology to odorant receptor transcript from Megacyllene caryae,Note to curator: Missing two terminal exons in run of Ns downstream of gene
added;	AGLA025151	AGLA025151	NA	NA	gene	Scaffold47	614656	616806	+	NA	NA
added;	AGLA025151-RA	Cuticular protein RR-1 motif 19	CPR_RR-1 19	NA	mRNA	Scaffold47	614656	616806	+	NA	NA
added;	AGLA025152	Gustatory receptor 118	Gr118	NA	gene	Scaffold1750	79634	80867	+	NA	NA
added;	AGLA025152-RA	Gustatory receptor 118	Gr118	NA	mRNA	Scaffold1750	79634	80867	+	NA	Annotation type: Add a new gene model not existing in gene set
added;	AGLA025153	Gustatory receptor 130	Gr130	NA	gene	Scaffold217	218221	219411	-	NA	NA
added;	AGLA025153-RA	Gustatory receptor 130	Gr130	NA	mRNA	Scaffold217	218221	219411	-	NA	Annotation type: Add a new gene model not existing in gene set
added;	AGLA025154	AGLA025154	Gr9	NA	gene	Scaffold75	119225	129453	+	NA	NA
added;	AGLA025154-RA	Gustatory Receptor 9	Gr9	NA	mRNA	Scaffold75	119225	129453	+	NA	Annotation type: Add a new gene model not existing in gene set
reduced;split-CDS;	AGLA025155	AGLA025155	NA	NA	gene	Scaffold563	355542	361387	-	NA	NA
reduced;split-CDS;	AGLA025155-RA	CYP6BQ27	NA	NA	mRNA	Scaffold563	355542	361387	-	NA	Data source for annotation:51%25 to CYP6BQ76 Tribolium,Note to curator:Sequence runs into a gap at PGTN and missing C-term,Note to curator:Strand incomplete but identical to downstream sequence. Combined sequence is shown. ,Note to curator: 4 P450s fused
added;	AGLA025156	Gustatory receptor 92	Gr92	NA	gene	Scaffold754	290098	295912	+	NA	NA
added;	AGLA025156-RA	Gustatory receptor 92	Gr92	NA	mRNA	Scaffold754	290098	295912	+	NA	Annotation type: Add a new gene model not existing in gene set
added;	AGLA025157	AGLA025157	NA	NA	gene	Scaffold83	1816235	1828660	+	NA	NA
added;	AGLA025157-RA	odorant receptor 74	Agla Or74	NA	mRNA	Scaffold83	1816235	1828660	+	NA	Annotation type: Add a new gene model not existing in gene set,Data source for annotation: homology to odorant receptor transcript from Megacyllene caryae,Note to curator: Noncanonical 5' splice site (GC) in Exon 5
added;	AGLA025158	Gustatory receptor 125 PARTIAL	Gr125	NA	gene	Scaffold7	452135	452801	+	NA	NA
added;	AGLA025158-RA	Gustatory receptor 125 PARTIAL	Gr125	NA	mRNA	Scaffold7	452135	452801	+	NA	Annotation type: Add a new gene model not existing in gene set,Note to curator: Second exon missing in gap
added;	AGLA025159	Gustatory receptor 117	Gr117	NA	gene	Scaffold1750	75747	76928	+	NA	NA
added;	AGLA025159-RA	Gustatory receptor 117	Gr117	NA	mRNA	Scaffold1750	75747	76928	+	NA	Annotation type: Add a new gene model not existing in gene set
merge-CDS;	AGLA025160	AGLA025160	NA	NA	gene	Scaffold196	330064	360357	+	NA	NA
merge-CDS;	AGLA025160-RA	Glycoside hydrolase family 1 protein 6	GH1-6	putative beta-glucosidase	mRNA	Scaffold196	330064	360357	+	InterPro:IPR001360	Annotation type: Modify an existing gene model,Result of: Merging of two or more gene models. Gene involved in merge: AglaTmpM009641-RA and AglaTmpM009642-RA,Result of: Based on a full-length transcript identified from the male RNA-SEQ data.
added;	AGLA025161	Ionotropic receptor 142	Ir142	NA	gene	Scaffold164	506930	512036	+	NA	NA
added;	AGLA025161-RA	Ionotropic receptor 142	Ir142	NA	mRNA	Scaffold164	506930	512036	+	NA	Annotation type: Add a new gene model not existing in gene set
reduced;split-CDS;	AGLA025162	UDP-glycosyltransferase	UGT	NA	gene	Scaffold72	168412	171938	-	NA	NA
reduced;split-CDS;	AGLA025162-RA	UDP-glycosyltransferase-AglaUGT_03	UGT	NA	mRNA	Scaffold72	168412	171938	-	NA	exon2 is short
added;	AGLA025163	AGLA025163	NA	NA	gene	Scaffold8	744835	759692	+	NA	NA
added;	AGLA025163-RA	odorant receptor 112	Agla Or112	NA	mRNA	Scaffold8	744835	759692	+	NA	Annotation type: Add a new gene model not existing in gene set,Data source for annotation: homology to odorant receptor transcript from Megacyllene caryae,Note to curator: Exons 5 and 6 are swapped. Possible pseudogene or assembly error
added;	AGLA025164	oskar	osk	maternal effect germline gene	gene	Scaffold32	1696418	1697800	+	NCBI:NP_001234884.1	There was no RNAseq support for this gene but%2C it is conserved with other beetle oskars I found an annotation of this in the "snap-masked" track%2C where it was fused to other genes falsely
added;	AGLA025164-RA	oskar	osk	NA	mRNA	Scaffold32	1696418	1697800	+	NA	NA
added;	AGLA025165	Gustatory receptor 137	Gr137	NA	gene	Scaffold117	648292	652177	+	NA	NA
added;	AGLA025165-RA	Gustatory receptor 137	Gr137	NA	mRNA	Scaffold117	648292	652177	+	NA	Annotation type: Add a new gene model not existing in gene set
added;	AGLA025166	AGLA025166	NA	NA	gene	Scaffold33	1284634	1295038	-	NA	NA
added;	AGLA025166-RA	odorant receptor 61	Agla Or61	NA	mRNA	Scaffold33	1284634	1295038	-	NA	Annotation type: Add a new gene model not existing in gene set,Data source for annotation:homology to odorant receptor transcript from Megacyllene caryae,Note to curator: Missing small first exon in run of Ns
added;	AGLA025167	AGLA025167	NA	NA	gene	Scaffold631	210473	215566	-	NA	NA
added;	AGLA025167-RA	odorant receptor 72	Agla Or72	NA	mRNA	Scaffold631	210473	215566	-	NA	Annotation type: Add a new gene model not existing in gene set,Data source for annotation: homology to odorant receptor transcript from Megacyllene caryae,Note to curator: Small first exon may be incorrect%3B no support from transcripts%2C but homology to paralogous Or71
added;	AGLA025168	glass bottom boat paralog 2	gbb2	BMP 5/8 like ligand	gene	Scaffold165	264790	275413	+	NA	may be partial%2C large gap in the assembly between exons,Strong conservation%2C and some rnaseq support indicate the gene is intact
added;	AGLA025168-RA	glass bottom boat paralog 2	gbb2	BMP 5/8 like ligand	mRNA	Scaffold165	264790	275413	+	NA	NA
added;	AGLA025169	Ionotropic receptor 132	Ir132	NA	gene	Scaffold253	673351	675563	+	NA	NA
added;	AGLA025169-RA	Ionotropic receptor 132	Ir132	NA	mRNA	Scaffold253	673351	675563	+	NA	Annotation type: Add a new gene model not existing in gene set
merge-CDS;	AGLA025170	AGLA025170	NA	NA	gene	Scaffold277	167704	221456	+	NA	NA
merge-CDS;	AGLA025170-RA	short gastrulation	sog	NA	mRNA	Scaffold277	167704	221456	+	NA	NA
added;	AGLA025171	Gustatory receptor 56b partial	Gr56b	NA	gene	Scaffold2080	10635	11483	+	NA	NA
added;	AGLA025171-RA	Gustatory receptor 56b partial	Gr56b	NA	mRNA	Scaffold2080	10635	11483	+	NA	Annotation type: Add a new gene model not existing in gene set
added;	AGLA025172	Gustatory receptor 135	Gr135	NA	gene	Scaffold119	320715	322319	-	NA	NA
added;	AGLA025172-RA	Gustatory receptor 135	Gr135	NA	mRNA	Scaffold119	320715	322319	-	NA	Annotation type: Add a new gene model not existing in gene set
added;	AGLA025173	Gustatory receptor 100	Gr100	NA	gene	Scaffold227	66800	67990	+	NA	NA
added;	AGLA025173-RA	Gustatory receptor 100	Gr100	NA	mRNA	Scaffold227	66800	67990	+	NA	Annotation type: Add a new gene model not existing in gene set
added;	AGLA025174	Ionotropic receptor 141	Ir141	NA	gene	Scaffold39	214132	215814	+	NA	NA
added;	AGLA025174-RA	Ionotropic receptor 141	Ir141	NA	mRNA	Scaffold39	214132	215814	+	NA	Annotation type: Add a new gene model not existing in gene set
added;	AGLA025175	Gustatory receptor 133	Gr133	NA	gene	Scaffold747	93497	95375	+	NA	NA
added;	AGLA025175-RA	Gustatory receptor 133	Gr133	NA	mRNA	Scaffold747	93497	95375	+	NA	Annotation type: Add a new gene model not existing in gene set
added;	AGLA025176	AGLA025176	NA	NA	gene	Scaffold54	98844	106695	-	NA	NA
added;	AGLA025176-RA	odorant receptor 86	Agla Or86	NA	mRNA	Scaffold54	98844	106695	-	NA	Annotation type: Add a new gene model not existing in gene set,Data source for annotation: homology to odorant receptor transcript from Megacyllene caryae
added;	AGLA025177	Gustatory receptor 108 partial	Gr108	NA	gene	Scaffold1783	5668	6707	-	NA	NA
added;	AGLA025177-RA	Gustatory receptor 108 partial	Gr108	NA	mRNA	Scaffold1783	5668	6707	-	NA	Annotation type: Add a new gene model not existing in gene set
added;	AGLA025178	AGLA025178	NA	NA	gene	Scaffold54	195080	238605	-	NA	NA
added;	AGLA025178-RA	odorant receptor 82	Agla Or82	NA	mRNA	Scaffold54	195080	238605	-	NA	Annotation type: Add a new gene model not existing in gene set,Data source for annotation: homology to odorant receptor transcript from Megacyllene caryae,Note to curator: Gene model is missing Exon 5%2C and distance of Exon 6 suggests that this model may include two genes. Too much data missing in runs of Ns and no transcript support.
added;	AGLA025179	Ionotropic receptor 151	Ir151	NA	gene	Scaffold271	533257	535157	+	NA	NA
added;	AGLA025179-RA	Ionotropic receptor 151	Ir151	NA	mRNA	Scaffold271	533257	535157	+	NA	Annotation type: Add a new gene model not existing in gene set
added;	AGLA025180	Ionotropic receptor 102	Ir102	NA	gene	Scaffold1	1509723	1511582	+	NA	NA
added;	AGLA025180-RA	Ionotropic receptor 102	Ir102	NA	mRNA	Scaffold1	1509723	1511582	+	NA	Annotation type: Add a new gene model not existing in gene set
added;	AGLA025181	Gustatory receptor 54c partial	Gr54c	NA	gene	Scaffold1061	20544	21344	+	NA	NA
added;	AGLA025181-RA	Gustatory receptor 54c partial	Gr54c	NA	mRNA	Scaffold1061	20544	21344	+	NA	Annotation type: Add a new gene model not existing in gene set
added;	AGLA025182	Gustatory receptor 38	Gr38	NA	gene	Scaffold287	101050	105104	-	NA	NA
added;	AGLA025182-RA	Gustatory receptor 38	Gr38	NA	mRNA	Scaffold287	101050	105104	-	NA	Annotation type: Add a new gene model not existing in gene set
reduced;split-CDS;	AGLA025183	Gustatory receptor 83	Gr83	NA	gene	Scaffold460	227634	240752	+	NA	NA
reduced;split-CDS;	AGLA025183-RA	Gustatory receptor 83	Gr83	NA	mRNA	Scaffold460	227634	240752	+	NA	Annotation type: Modify an existing gene model
added;	AGLA025184	AGLA025184	NA	NA	gene	Scaffold116	760358	764836	+	NA	NA
added;	AGLA025184-RA	odorant receptor 41	Agla Or41	NA	mRNA	Scaffold116	760358	764836	+	NA	Annotation type: Add a new gene model not existing in gene set,Data source for annotation: No terminal exon%2C believed to be lost in run of Ns,Data source for annotation: homology to odorant receptor transcript from Megacyllene caryae,Note to curator: Exons 1%2C 2%2C 5%2C 6 missing in runs of Ns%2C exon 3 truncated by run of Ns
added;	AGLA025185	Ionotropic receptor 140	Ir140	NA	gene	Scaffold268	649521	655059	+	NA	NA
added;	AGLA025185-RA	Ionotropic receptor 140	Ir140	NA	mRNA	Scaffold268	649521	655059	+	NA	Annotation type: Add a new gene model not existing in gene set
added;	AGLA025186	Ionotropic receptor 110	Ir110	NA	gene	Scaffold1	1647446	1649287	-	NA	NA
added;	AGLA025186-RA	Ionotropic receptor 110	Ir110	NA	mRNA	Scaffold1	1647446	1649287	-	NA	Annotation type: Add a new gene model not existing in gene set
added;	AGLA025187	Ionotropic receptor 133	Ir133	NA	gene	Scaffold253	676981	678654	+	NA	NA
added;	AGLA025187-RA	Ionotropic receptor 133	Ir133	NA	mRNA	Scaffold253	676981	678654	+	NA	Annotation type: Add a new gene model not existing in gene set
reduced;split-CDS;	AGLA025188	AGLA025188	NA	NA	gene	Scaffold165	225645	231503	+	NA	NA
reduced;split-CDS;	AGLA025188-RA	odorant receptor 27	Agla Or27	NA	mRNA	Scaffold165	225645	231503	+	NA	Annotation type: Modify an existing gene model,Result of: Splitting a gene model and adding exons. Original gene model ID: AglaTmpM009242-RA,Data source for annotation: homology to odorant receptor transcript from Megacyllene caryae,Note to curator: Very small exon 1 could not be identified without transcript data
reduced;split-CDS;	AGLA025189	AGLA025189	NA	NA	gene	Scaffold725	123308	135398	+	NA	NA
reduced;split-CDS;	AGLA025189-RA	Glycoside hydrolase family 1 protein 56	GH1-56	putative beta-glucosidase	mRNA	Scaffold725	123308	135398	+	InterPro:IPR001360	Annotation type: Modify an existing gene model,Result of: Splitting a gene model. Original gene model ID: AglaTmpA016153-RA.,Result of: Adding two exons to the gene model,Data source for annotation: Sequence obtained after RACE-PCR amplification and sequencing of the PCR products.
reduced;split-CDS;	AGLA025190	UDP-glycosyltransferase	UGT	NA	gene	Scaffold133	268593	271266	-	NA	NA
reduced;split-CDS;	AGLA025190-RA	UDP-glycosyltransferase-AglaUGT_51	UGT	NA	mRNA	Scaffold133	268593	271266	-	NA	NA
added;	AGLA025191	AGLA025191	NA	NA	gene	Scaffold1172	84650	91784	+	NA	NA
added;	AGLA025191-RA	odorant receptor 101	Agla Or101	NA	mRNA	Scaffold1172	84650	91784	+	NA	Annotation type: Add a new gene model not existing in gene set,Data source for annotation: homology to odorant receptor transcript from Megacyllene caryae
added;	AGLA025192	AGLA025192	NA	NA	gene	Scaffold8	661358	669855	+	NA	NA
added;	AGLA025192-RA	odorant receptor 107	Agla Or107	NA	mRNA	Scaffold8	661358	669855	+	NA	Annotation type: Add a new gene model not existing in gene set,Data source for annotation: homology to odorant receptor transcript from Megacyllene caryae,Note to curator: First exon is uncertain%3B no support from transcript homology,Note to curator: No terminal exon%2C believed to be in run of Ns downstream of gene
added;	AGLA025193	AGLA025193	NA	NA	gene	Scaffold2	35011	39492	-	NA	NA
added;	AGLA025193-RA	odorant receptor 65	Agla Or65	NA	mRNA	Scaffold2	35011	39492	-	NA	Annotation type: Add a new gene model not existing in gene set,Data source for annotation: homology to Megacyllene caryae OR transcript
added;	AGLA025194	Ionotropic receptor 117	Ir117	NA	gene	Scaffold1	2674436	2676301	-	NA	NA
added;	AGLA025194-RA	Ionotropic receptor 117	Ir117	NA	mRNA	Scaffold1	2674436	2676301	-	NA	Annotation type: Add a new gene model not existing in gene set
reduced;split-CDS;	AGLA025195	AGLA025195	NA	NA	gene	Scaffold118	754120	754805	+	NA	NA
reduced;split-CDS;	AGLA025195-RA	Glycoside hydrolase family 28 protein 15	GH28-15	NA	mRNA	Scaffold118	754120	754805	+	InterPro:IPR000743	Result of: Splitting a gene model. Original gene model ID:AglaTmpM008302-RA,Note to curator:Due to a gap in the genome assembly%2C the3Â´end of GH28-15 is missing.
merge-CDS;	AGLA025196	AGLA025196	NA	NA	gene	Scaffold106	196513	206334	+	NA	NA
merge-CDS;	AGLA025196-RA	odorant binding protein 51	Agla OBP51	NA	mRNA	Scaffold106	196513	206334	+	NA	Annotation type: Modify an existing gene model,Result of: Merging of two or more gene models across scaffolds. Gene involved in merge: AglaTmpA007113-RA and AglaTmpA007114-RA,Result of: Removing an exon from the gene model,Result of: Adjusting start of translation,Result of: Adjusted exon boundary,Data source for annotation: homology to Tribolium castaneum OBPs
added;	AGLA025197	Gustatory receptor 63	Gr63	NA	gene	Scaffold1	1556482	1557913	+	NA	NA
added;	AGLA025197-RA	Gustatory receptor 63	Gr63	NA	mRNA	Scaffold1	1556482	1557913	+	NA	Annotation type: Add a new gene model not existing in gene set
merge-CDS;	AGLA025198	Gustatory receptor 66	Gr66	NA	gene	Scaffold1	1575533	1580569	-	NA	NA
merge-CDS;	AGLA025198-RA	Gustatory receptor 66a	Gr66a	NA	mRNA	Scaffold1	1575533	1580569	-	NA	Annotation type: Modify an existing gene model
no structural change;	AGLA025198-RB	Gustatory receptor 66b	Gr66b	NA	mRNA	Scaffold1	1575533	1578644	-	NA	Annotation type: Approve an existing gene model
added;	AGLA025199	AGLA025199	NA	NA	gene	Scaffold374	15409	22774	+	NA	NA
added;	AGLA025199-RA	odorant receptor 97	Agla Or97	NA	mRNA	Scaffold374	15409	22774	+	NA	Annotation type: Add a new gene model not existing in gene set,Data source for annotation: homology to odorant receptor transcript from Megacyllene caryae
added;	AGLA025200	Ionotropic receptor 149	Ir148	NA	gene	Scaffold656	306903	308678	-	NA	NA
added;	AGLA025200-RA	Ionotropic receptor 148	Ir148	NA	mRNA	Scaffold656	306903	308678	-	NA	Annotation type: Add a new gene model not existing in gene set
reduced;split-UTR;	AGLA025201	UDP-glycosyltransferase	UGT	NA	gene	Scaffold44	1338501	1344678	-	NA	NA
reduced;split-UTR;	AGLA025201-RA	UDP-glycosyltransferase-AglaUGT_43	UGT	NA	mRNA	Scaffold44	1338501	1344678	-	NA	NA
added;	AGLA025202	AGLA025202	NA	NA	gene	Scaffold187	203969	206264	+	NA	NA
added;	AGLA025202-RA	odorant binding protein 16	Agla OBP16	NA	mRNA	Scaffold187	203969	206264	+	NA	Annotation type: Add a new gene model not existing in gene set,Data source for annotation: homology to Tribolium castaneum OBPs
added;	AGLA025203	Gustatory receptor 84	Gr84	NA	gene	Scaffold460	247996	250517	+	NA	NA
added;	AGLA025203-RA	Gustatory receptor 84	Gr84	NA	mRNA	Scaffold460	247996	250517	+	NA	Annotation type: Add a new gene model not existing in gene set
merge-CDS;	AGLA025204	AGLA025204	NA	NA	gene	Scaffold384	195545	213112	+	NA	NA
merge-CDS;	AGLA025204-RA	Glucose-methanol-choline oxidoreductase family protein I5	GMC-I5	NA	mRNA	Scaffold384	195545	213112	+	InterPro:IPR012132	Annotation type: Modify an existing gene model
added;	AGLA025205	AGLA025205	NA	NA	gene	Scaffold55	1197474	1200570	+	NA	NA
added;	AGLA025205-RA	odorant receptor 5	Agla Or5	NA	mRNA	Scaffold55	1197474	1200570	+	NA	Annotation type: Add a new gene model not existing in gene set,Data source for annotation: homology to odorant receptor transcript from Megacyllene caryae,Note to curator: Exon 3 missing in gene model (by homology with AglaOrs2-4%2C 6%2C and 7). May be pseudogene.
merge-CDS;	AGLA025206	Agla-Antennapedia	Agla-Antp	NA	gene	Scaffold64	2021094	2048266	+	NA	NA
merge-CDS;	AGLA025206-RA	Agla-Antennapedia	Agla-Antp	NA	mRNA	Scaffold64	2021094	2048266	+	NA	Result of: Merging of two or more gene models. Gene involved in merge:AglaTmpA001856-RA and AglaTmpS001857-RA
added;	AGLA025207	AGLA025207	NA	NA	gene	Scaffold8	680837	688774	+	NA	NA
added;	AGLA025207-RA	odorant receptor 114	Agla Or114	NA	mRNA	Scaffold8	680837	688774	+	NA	Annotation type: Add a new gene model not existing in gene set,Data source for annotation: homology to odorant receptor transcript from Megacyllene caryae,Note to curator: Exon 3 is truncated by a run of Ns%2C and exons 4 and 5 appear to be lost in here as well
added;	AGLA025208	Ionotropic receptor 146	Ir145	NA	gene	Scaffold656	297662	300485	+	NA	NA
added;	AGLA025208-RA	Ionotropic receptor 145	Ir145	NA	mRNA	Scaffold656	297662	300485	+	NA	Annotation type: Add a new gene model not existing in gene set
reduced;split-CDS;	AGLA025209	AGLA025209	NA	NA	gene	Scaffold639	51373	81544	+	NA	NA
reduced;split-CDS;	AGLA025209-RA	CYP12T2	NA	NA	mRNA	Scaffold639	51373	81544	+	NA	Data source for annotation:50%25 to CYP12H1 Tribolium castaneum ,Note to curator:Complete protein,Note to curator:2 P450s fused,Note to curator:No model in BLAST set
reduced;split-CDS;	AGLA025210	AGLA025210	NA	NA	gene	Scaffold339	1110052	1110631	+	NA	NA
reduced;split-CDS;	AGLA025210-RA	odorant receptor 39	Agla Or39	NA	mRNA	Scaffold339	1110052	1110631	+	NA	Annotation type: Modify an existing gene model,Result of: Splitting a gene model. Original gene model ID: AglaTmpM004491-RA,Data source for annotation: homology to odorant receptor transcript from Megacyllene caryae,Note to curator: Exons 1%2C 2 lost in run of Ns%2C exon 3 truncated by same.
added;	AGLA025211	Gustatory Receptor 95	Gr95	NA	gene	Scaffold203	686590	690404	+	NA	NA
added;	AGLA025211-RA	Gustatory Receptor 95	Gr95	NA	mRNA	Scaffold203	686590	690404	+	NA	Annotation type: Add a new gene model not existing in gene set
added;	AGLA025212	Gustatory receptor 126	Gr126	NA	gene	Scaffold7	455298	456741	+	NA	NA
added;	AGLA025212-RA	Gustatory receptor 126	Gr126	NA	mRNA	Scaffold7	455298	456741	+	NA	Annotation type: Add a new gene model not existing in gene set
merge-CDS;	AGLA025213	Agla-labial	Agla-lab	NA	gene	Scaffold101	1292696	1400623	+	NA	NA
merge-CDS;	AGLA025213-RA	Agla-labial	Agla-lab	NA	mRNA	Scaffold101	1292696	1400623	+	RefSeq Tcas:NP_001107762.1,RefSeq Dmel:NP_476613.1	Annotation type: Modify an existing gene model,Result of: Merging of two or more gene models.,Added 5'UTR,Added 3'UTR
added;	AGLA025214	UDP-glycosyltransferase	UGT	NA	gene	Scaffold1271	77209	78009	-	NA	NA
added;	AGLA025214-RA	UDP-glycosyltransferase-AglaUGT_15-pt1	UGT	NA	mRNA	Scaffold1271	77209	78009	-	NA	exon1 only,linked to AglaUGT_15-pt2 in Scaffold772
reduced;split-UTR;	AGLA025215	UDP-glycosyltransferase	UGT	NA	gene	Scaffold76	270980	276661	-	NA	NA
reduced;split-UTR;	AGLA025215-RA	UDP-glycosyltransferase-AglaUGT_27	UGT	NA	mRNA	Scaffold76	270980	276661	-	NA	NA
added;	AGLA025216	AGLA025216	NA	NA	gene	Scaffold330	113849	123572	+	NA	NA
added;	AGLA025216-RA	odorant receptor 118	Agla Or118	NA	mRNA	Scaffold330	113849	123572	+	NA	Annotation type: Add a new gene model not existing in gene set,Data source for annotation: homology to odorant receptor transcript from Megacyllene caryae,Note to curator: Noncanonical 3' splice site at Exon 2 (AA). May be a pseudogene.
added;	AGLA025217	AGLA025217	NA	NA	gene	Scaffold83	1810333	1813259	+	NA	NA
added;	AGLA025217-RA	odorant receptor 79	Agla Or79	NA	mRNA	Scaffold83	1810333	1813259	+	NA	Annotation type: Add a new gene model not existing in gene set,Data source for annotation: homology to odorant receptor transcript from Megacyllene caryae
merge-CDS;	AGLA025218	AGLA025218	NA	NA	gene	Scaffold81	186244	203973	-	NA	NA
merge-CDS;	AGLA025218-RA	CYP9Z46	NA	NA	mRNA	Scaffold81	186244	203973	-	NA	Data source for annotation:59%25 TO CYP9Z2 Meligethes aeneus ,Note to curator:Missing N-term exon
added;	AGLA025219	Gustatory receptor 57	Gr57	NA	gene	Scaffold1	1326588	1329448	+	NA	NA
added;	AGLA025219-RA	Gustatory receptor 57	Gr57	NA	mRNA	Scaffold1	1326588	1329448	+	NA	Annotation type: Add a new gene model not existing in gene set
reduced;split-CDS;	AGLA025220	AGLA025220	NA	NA	gene	Scaffold118	764931	766060	+	NA	NA
reduced;split-CDS;	AGLA025220-RA	Glycoside hydrolase family 28 protein 18	GH28-18	NA	mRNA	Scaffold118	764931	766060	+	PMID:24304644,InterPro:IPR000743	Added 3'UTR based on RNA-SEQ data generated from Anoplophora larval gut (see Pubmed ID above).,Result of: Splitting a gene model. Original gene model ID:AglaTmpM008302-RA
reduced;split-CDS;	AGLA025221	AGLA025221	NA	NA	gene	Scaffold118	750772	751857	+	NA	NA
reduced;split-CDS;	AGLA025221-RA	Glycoside hydrolase family 28 protein 14	GH28-14	NA	mRNA	Scaffold118	750772	751857	+	InterPro:IPR000743	Result of: Splitting a gene model. Original gene model ID:AglaTmpM008302-RA
added;	AGLA025222	UDP-glycosyltransferase	UGT	NA	gene	Scaffold3646	1584	2393	-	NA	NA
added;	AGLA025222-RA	UDP-glycosyltransferase-AglaUGT_16-pt1	UGT	NA	mRNA	Scaffold3646	1584	2393	-	NA	exon1 only (out of 4 exons),exon2%2C exon3 and exon4 are found in AglaUGT_16-pt1 in Scaffold772
added;	AGLA025223	Gustatory receptor 44	Gr44	NA	gene	Scaffold1629	5779	10705	-	NA	NA
added;	AGLA025223-RA	Gustatory receptor 44	Gr44	NA	mRNA	Scaffold1629	5779	10705	-	NA	Annotation type: Add a new gene model not existing in gene set
added;	AGLA025224	AGLA025224	NA	NA	gene	Scaffold122	189732	194183	-	NA	NA
added;	AGLA025224-RA	odorant receptor 49	Agla Or49	NA	mRNA	Scaffold122	189732	194183	-	NA	Annotation type: Add a new gene model not existing in gene set,Data source for annotation: homology to odorant receptor transcript from Megacyllene caryae,Note to curator: missing small first exon%2C could not be identified without transcript data
added;	AGLA025225	Gustatory receptor 87	Gr87	NA	gene	Scaffold116	317083	318652	-	NA	NA
added;	AGLA025225-RA	Gustatory receptor 87	Gr87	NA	mRNA	Scaffold116	317083	318652	-	NA	Annotation type: Add a new gene model not existing in gene set
added;	AGLA025226	AGLA025226	Ir125	NA	gene	Scaffold1	2801659	2803653	+	NA	NA
added;	AGLA025226-RA	Ionotropic receptor 125	Ir125	NA	mRNA	Scaffold1	2801659	2803653	+	NA	Annotation type: Add a new gene model not existing in gene set
added pseudogene;	AGLA025227	Gustatory receptor 5 pseudogene	Gr5PSE	NA	pseudogene	Scaffold75	46126	60541	-	NA	NA
added pseudogene;	AGLA025227-RA	Gustatory receptor 5 pseudogene	Gr5PSE	NA	pseudogenic_transcript	Scaffold75	46126	60541	-	NA	Annotation type: Add a new gene model not existing in gene set,Note to curator: This is an apparent pseudogene with an unacceptable intron splice donor on the fourth exon that aligns perfectly with homologs. I checked the raw reads and they all agree%2C so this is a pseudogene in this strain%2C at least.
reduced;split-CDS;	AGLA025228	Gustatory receptor 31	Gr31	NA	gene	Scaffold266	444257	445791	-	NA	NA
reduced;split-CDS;	AGLA025228-RA	Gustatory receptor 31	Gr31	NA	mRNA	Scaffold266	444257	445791	-	NA	Result of: Splitting a gene model. Original gene model ID: AglaTmpMoo4852
added;	AGLA025229	AGLA025229	NA	NA	gene	Scaffold55	1175549	1181128	+	NA	NA
added;	AGLA025229-RA	odorant receptor 4	Agla Or4	NA	mRNA	Scaffold55	1175549	1181128	+	NA	Annotation type: Add a new gene model not existing in gene set,Data source for annotation: homology to odorant receptor transcript from Megacyllene caryae
added;	AGLA025230	Gustatory receptor 89	Gr89	NA	gene	Scaffold116	540887	543338	+	NA	NA
added;	AGLA025230-RA	Gustatory receptor 89	Gr89	NA	mRNA	Scaffold116	540887	543338	+	NA	Annotation type: Add a new gene model not existing in gene set
added;	AGLA025231	AGLA025231	NA	NA	gene	Scaffold374	39488	52456	+	NA	NA
added;	AGLA025231-RA	odorant receptor 98	Agla Or98	NA	mRNA	Scaffold374	39488	52456	+	NA	Annotation type: Add a new gene model not existing in gene set,Data source for annotation: homology to odorant receptor transcript from Megacyllene caryae,Note to curator: Exon 2 truncated by Ns%3B exons 1%2C 5%2C 6 lost in run of Ns
added;	AGLA025232	Ionotropic receptor 109	Ir109	NA	gene	Scaffold1	1641173	1643065	-	NA	NA
added;	AGLA025232-RA	Ionotropic receptor 109	Ir109	NA	mRNA	Scaffold1	1641173	1643065	-	NA	Annotation type: Add a new gene model not existing in gene set
merge-CDS;	AGLA025233	UDP-glycosyltransferase	UGT	NA	gene	Scaffold450	96079	154726	+	NA	NA
merge-CDS;	AGLA025233-RA	UDP-glycosyltransferase-AglauGT_35	UGT	NA	mRNA	Scaffold450	96079	154726	+	NA	alternative splicing
merge-CDS;	AGLA025233-RB	UDP-glycosyltransferase-AglaUGT_36	UGT	NA	mRNA	Scaffold450	103368	154726	+	NA	alternative splicing,a nonsense mutation in exon1,NAL curator re-set translation start because of internal stop codon
merge-CDS;	AGLA025233-RC	UDP-glycosyltransferase-AglaUGT_37	UGT	NA	mRNA	Scaffold450	127789	154726	+	NA	alternative splicing
added;	AGLA025234	AGLA025234	NA	NA	gene	Scaffold54	240847	242340	-	NA	NA
added;	AGLA025234-RA	odorant receptor 84	Agla Or84	NA	mRNA	Scaffold54	240847	242340	-	NA	Annotation type: Add a new gene model not existing in gene set,Data source for annotation: homology to odorant receptor transcript from Megacyllene caryae
merge-CDS;	AGLA025235	Agla-proboscipedia	Agla-pb	NA	gene	Scaffold101	1056000	1203950	+	NA	NA
merge-CDS;	AGLA025235-RA	Agla-proboscipedia	Agla-pb	NA	mRNA	Scaffold101	1056000	1203950	+	RefSeq Tcas:NP_001107807.1,RefSeq Dmel:NP_476669.3	Annotation type: Modify an existing gene model,Annotation type: Add a new gene model not existing in gene set%2C based on blastx_Arthropoda evidence track,Result of: Merging of two or more gene models.,Result of: Adding an exon to the gene model (exon 2 from blastx_Arthropoda evidence)
reduced;split-CDS;	AGLA025236	AGLA025236	NA	NA	gene	Scaffold46	2057464	2060019	+	NA	NA
reduced;split-CDS;	AGLA025236-RA	trypsin-like serine protease	Tryp_SPc	trypsin-like serine protease	mRNA	Scaffold46	2057464	2060019	+	NA	Annotation type: Modify an existing gene model,Result of: Splitting a gene model. Original gene model ID:AglaTmpM001394-RA,Data source for annotation:1:CUFF.15707.1,Annotation type: Add a gene symbol,Annotation type: Add a gene description
reduced;split-CDS;	AGLA025237	AGLA025237	NA	NA	gene	Scaffold187	67183	67539	+	NA	NA
reduced;split-CDS;	AGLA025237-RA	odorant binding protein 10	Agla OBP10	NA	mRNA	Scaffold187	67183	67539	+	NA	Annotation type: Modify an existing gene model,Result of: Splitting a gene model. Original gene model ID: AglaTmpM009816-RA,Data source for annotation: homology to Tribolium castaneum OBPs,Note to curator: Gene is missing first exon.
reduced;split-CDS;	AGLA025238	AGLA025238	NA	NA	gene	Scaffold88	44641	50820	-	NA	NA
reduced;split-CDS;	AGLA025238-RA	CYP4Q24	NA	NA	mRNA	Scaffold88	44641	50820	-	NA	Note to curator: 60 AA gap between exon 5 and 6,Note to curator: 2 P450s fused,Note to curator: Non-canonical splice site due to immediate gap adjacent to it
reduced;split-CDS;	AGLA025239	AGLA025239	NA	NA	gene	Scaffold134	607859	612811	+	NA	NA
reduced;split-CDS;	AGLA025239-RA	odorant binding protein 34	Agla OBP34	NA	mRNA	Scaffold134	607859	612811	+	NA	Annotation type: Modify an existing gene model,Result of: Adding an exon to the gene model,Result of: Removing an exon from the gene model,Data source for annotation: homology to Tribolium castaneum OBPs,Note to curator: noncanonical 3' splice site for exon 2 (GG). May be psuedogene.,Result of: Splitting a gene model. Original gene model ID: AglaTmpM006502
added;	AGLA025240	AGLA025240	NA	NA	gene	Scaffold55	1215026	1218057	+	NA	NA
added;	AGLA025240-RA	odorant receptor 6	Agla Or6	NA	mRNA	Scaffold55	1215026	1218057	+	NA	Annotation type: Add a new gene model not existing in gene set,Data source for annotation: homology to odorant receptor transcript from Megacyllene caryae
added;	AGLA025241	AGLA025241	NA	NA	gene	Scaffold8	692785	702502	+	NA	NA
added;	AGLA025241-RA	odorant receptor 113	Agla Or113	NA	mRNA	Scaffold8	692785	702502	+	NA	Annotation type: Add a new gene model not existing in gene set,Data source for annotation: homology to odorant receptor transcript from Megacyllene caryae
reduced;split-CDS;	AGLA025242	AGLA025242	NA	NA	gene	Scaffold698	518013	521248	-	NA	NA
reduced;split-CDS;	AGLA025242-RA	Glycoside hydrolase family 31 protein 1	GH31-1	alpha-glucosidase	mRNA	Scaffold698	518013	521248	-	PMID:24304644,InterPro:IPR000322	Result of: Splitting a gene model. Original gene model ID: AglaTmpM007675-RA,Annotation type: Modify an existing gene model based on a full-length transcript isolated from Anoplophora larval gut RNA-SEQ data (see Pubmed ID above).
added;	AGLA025243	AGLA025243	NA	NA	gene	Scaffold374	64079	72538	+	NA	NA
added;	AGLA025243-RA	odorant receptor 95	Agla Or95	NA	mRNA	Scaffold374	64079	72538	+	NA	Annotation type: Add a new gene model not existing in gene set,Data source for annotation: homology to odorant receptor transcript from Megacyllene caryae,Note to curator: missing terminal exon,Note to curator: noncanonical 5' splice site (AC) at Exon 4%3B may be pseudogene
added;	AGLA025244	AGLA025244	NA	NA	gene	Scaffold374	228793	234249	+	NA	NA
added;	AGLA025244-RA	odorant receptor 81	Agla Or81	NA	mRNA	Scaffold374	228793	234249	+	NA	Annotation type: Add a new gene model not existing in gene set,Data source for annotation: homology to odorant receptor transcript from Megacyllene caryae,Note to curator: Missing terminal exon%2C potentially in run of Ns downstream of gene
added;	AGLA025245	Gustatory receptor 59	Gr59	NA	gene	Scaffold1	1513943	1515289	-	NA	NA
added;	AGLA025245-RA	Gustatory receptor 59	Gr59	NA	mRNA	Scaffold1	1513943	1515289	-	NA	Annotation type: Add a new gene model not existing in gene set
merge-CDS;	AGLA025246	Agla-iroquois	Agla-iro	NA	gene	Scaffold135	803040	875792	-	NA	NA
merge-CDS;	AGLA025246-RA	Agla-iroquois	Agla-iro	NA	mRNA	Scaffold135	803040	875792	-	RefSeq Dmel-araucan%2C isoform B:NP_001163432.1,RefSeq Tcas-iro:EFA01336.1	Annotation type: Modify an existing gene model,Result of: Merging of two or more gene models.,Result of: Removing an exon from the gene model,Added 3'UTR
reduced;split-CDS;	AGLA025247	AGLA025247	NA	NA	gene	Scaffold339	74956	83270	-	NA	NA
reduced;split-CDS;	AGLA025247-RA	Glycoside hydrolase family 1 protein 44	GH1-44	putative beta-glucosidase	mRNA	Scaffold339	74956	83270	-	InterPro:IPR001360	Annotation type: Modify an existing gene model,Result of: Splitting a gene model. Original gene model ID: AglaTmpM004458-RA.,Data source for annotation: RNA-SEQ from larval gut.,Note to curator: I had to perform a genome deletion of 4%2C406 bp. This was supported by BLAST searches using RNA-SEQ data from larval midgut%2C as well as BLAST searches against NCBI nr database.
added;	AGLA025248	AGLA025248	Gr62	NA	gene	Scaffold1	1553045	1554033	+	NA	NA
added;	AGLA025248-RA	Gustatory receptor 62	Gr62	NA	mRNA	Scaffold1	1553045	1554033	+	NA	Annotation type: Add a new gene model not existing in gene set,Note to curator: N-terminus missing in gap%2C almost identical to next gene.
added;	AGLA025249	Gustatory receptor 94	Gr94	NA	gene	Scaffold203	677550	680973	+	NA	NA
added;	AGLA025249-RA	Gustatory receptor 94	Gr94	NA	mRNA	Scaffold203	677550	680973	+	NA	Annotation type: Add a new gene model not existing in gene set
reduced;split-CDS;	AGLA025250	AGLA025250	NA	NA	gene	Scaffold133	299848	310300	-	NA	NA
reduced;split-CDS;	AGLA025250-RA	UDP-glycosyltransferase-AglaUGT_47	UGT	NA	mRNA	Scaffold133	299848	310300	-	NA	NA
added;	AGLA025251	Gustatory receptor 41	Gr41	NA	gene	Scaffold253	698332	705578	+	NA	NA
added;	AGLA025251-RA	Gustatory receptor 41a	Gr41a	NA	mRNA	Scaffold253	698332	705578	+	NA	Annotation type: Add a new gene model not existing in gene set
added;	AGLA025251-RB	Gustatory receptor 41b	Gr41b	NA	mRNA	Scaffold253	704340	705578	+	NA	Annotation type: Add a new gene model not existing in gene set
added;	AGLA025252	AGLA025252	NA	NA	gene	Scaffold137	652272	684083	-	NA	NA
added;	AGLA025252-RA	odorant receptor 126	Agla Or126	NA	mRNA	Scaffold137	652272	684083	-	NA	Annotation type: Add a new gene model not existing in gene set,Data source for annotation: homology to odorant receptor transcript from Megacyllene caryae,Note to curator: Small first exon may be incorrect%3B no support from transcripts
[truncated: 380 more rows]

## Sheet: Table S8. LGTs
Table S8. Anoplophora glabripennis Bacterial LGT candidates (not including glycoside hydrolases, which are covered separately; see “Plant cell wall and lignin degradation”). Explanation of each column in the “LGT Details” tab: Scaff = the scaffold identifier of the input genome; Code= indicates strong/weak LGT candidates based on ncbi blast information and contig/scaffold properties; Scaff len = …
scaff	Code	Starting Coordinate on Scaffold Blastn	Ending Coordinate on Scaffold Blastn	Length Blastn hit	Best Eukayotic hit	Euk e-value blastn	Euk bit score	Euk % identity	Best bacterial hit	Bacterial Gene	bacterial e-value	bacterial bit score	bacterial % identity	Is LGT candidate expressed	Notes	Flanking Gene Present	Location of Flanking Gene in relation to LGT Candidate	Does Flanking gene have RNA-seq support	Contig Approx. Start location on scaffold	Contig Approx. End location on scaffold	Additional notes about Surrounding LGT region	Reason for LGT "strength"
Scaffold156	LGT	768041	768496	455	Schistosoma magrebowiei	0.033	50	41/50 (82%)	Wolbachia wPip	Hypothetical protein	1e-58	237	344/482 (71%)	No	The only sig blastn and blastx hits are to wPip.	Yes	Adjacent contig 17KB away and the other is 146.5KB away (several contigs)	No	762380	775480	Is in between 2 repeatmasker rnd-6/rnd-4 repeats. Closest gene model (AglaTmpA002395-RA) is about 751500 (17KB), but no gene expression. On other side, gene is at about 915000 (146KB) and is expressed.	Strong-large difference in Prok and Euk e-values, close flanking genes
Scaffold33	LGT	1361452	1361740	288	Homo sapiens	0.073	48.2	39/46 (85%)	Wolbachia wSol	Putative major capsid protein	4e-11	78.8	125/178 (70%)	No	The only sig blastn and blastx hits are to wolbachia and wolbachia phage.	Yes	LGT in intron	Yes	1352720	1367590	In an intron of AglaTmpM004372-RA, this gene has high expression in larva, female and male	Strong-large difference in Prok and Euk e-values, is in intron of gene.
Scaffold624	LGT	980111	980383	272	Cyprinus carpio	1e-05	60.8	105/144 (73%)	Calothrix	hypothetical protein	4e-12	84.2	176/247 (71%)	No	LGT Candidate. No sig blastx hits, but the only sig blastn hits are to Calothrix and Nostoc.	Yes	Same contig 2KB	Yes	940080	996160	Region is in exon of augustus and snap_masked gene prediction model. Adjacent (~2KB) expressed gene AglaTmpM006967-RA is present, gene on other side is about 10KB away and is not expressed (AglaTmpM006966-RA)	Strong-large difference in Prok and Euk e-values, close flanking genes
Scaffold570	Weak LGT	139605	139786	181	Bactrocera cucurbitae	4e-09	71.6	84/114 (74%)	Clostridium noyvi	Methionine gamma-lyase	7e-18	100	134/185 (72%)	Weak	Top blastn hits are to clostridium, bactrocera, candida, tarsiu, other bacteria. Top blastx hits are to bacteria (3e-20, 70%) with weaker hits (2e-19, 63%) to acanthamoeba, albugo, daphnia, oomycetes, fungi etc.	Is in gene	In an exon	Weak	90300	150500	One exon of AglaTmpM012689-RA is LGT candidate, the rest appear to be insect.	Weak-questionable homology to eukaryotes
Scaffold132	LGT	650680	650845	165	Vollenhovia emeryi	2e-11	78.8	77/96 (80%)	Wolbachia sp. wRi	hypothetical protein	4e-30	141	84/88 (95%)	No	LGT Candidate. Top blastn hits are to wolbachia, with weaker hit to Vollenhovia. The only blastx hits are to wolbachia.	Yes	Adjacent contig 2KB away	Yes	642650	651220	Is directly between a LINE/Jockey element and repeat rnd-4_family-354. There is a close (2KB) expressed gene on adjacent contig AglaTmpM0060560-RA. On the other side, there is a non-expressed gene model about 9KB away (AglaTmpA006055-RA).	Strong-large difference in Prok and Euk e-values, close flanking genes
Scaffold656	Weak LGT	471477	471625	148	Vitis vinifera	0.0002	55.4	51/62 (82%)	Photorhabdus luminescens subsp. laumondii	unknown	1e-05	59	109/154 (71%)	No	LGT Candidate. Only sig blastn hit is to Photorhabdus. No sig blastx hits.	Yes	Several contigs away (60KB)	Yes	458820	478590	No expressed genes from LGT region to end of scaffold. Closest gene with expression (high male, low female and larval) is 60kb away (3 contigs, AglaTmpM011683-RA). On the other side is the end of the scaffold.	Weak-near end of scaffold, weak but signficant bacterial e-value
Scaffold4	Weak LGT	115484	115618	134	Strongyloides stercoralis	0.0007	53.6	42/49 (86%)	Mycoplasma synoviae	hypothetical protein	1e-05	59	96/136 (71%)	No	LGT Candidate. The only sig blastn hit is to Mycoplasma. No blastx hits	Yes, but very far	240KB away	Yes	115234	125140	Is within repeat rnd-3_family-146 genus:unknown. No gene models from LGT to beginning of scaffold. Closest expressed gene is 240kb away, at location 356690 (AglaTmpM000925-RA). This gene has high expression in males, females and larva.	Weak, is in repeat on Web Apollo. Gene model on only one side
Scaffold442	Weak LGT	158778	158912	134	Pongo abelii	0.35	44.6	30/34 (88%)	Nostoc sp. PCC7107	N/A	3e-08	68	106/144 (74%)	No	The only sig blastn hits are to Nostoc. No sig blastx hits.	Yes	LGT in intron	Yes	147300	161700	Is in intron of expressed gene AglaTmpM015491-RA	Moderate. Only hits to Nostoc.
Scaffold12	LGT	267864	267983	119	Elaeophora elaphi	1e-19	105	96/119 (81%)	Wolbachia wRi	Primosomal protein N	1e-44	188	113/119 (95%)	No	The only sig blastn hits are to Wolbachia and weaker to Elaeophora elaphi. The only sig blastx hits are to wolbachia.	Yes, but very far	Many contigs (175KB away)	Yes	266370	286530	Is between 2 repeatmasker low complexity/rnd-4 family 1560 repeats. Is in an intron of a snap-masked gene. Closest gene model with expression is AglaTmpA001611 around 175000bp (90KB) and AglaTmpA001614, around 587500bp (320KB).	Strong-large difference in Prok and Euk e-values, close flanking genes
Scaffold101	Weak LGT	470480	470593	113	Strongyloides stercoralis	0.0005	53.6	56/70 (80%)	Buchnera aphidicola str. JF98	2-oxoglutarate dehydrogenase E1 component	1e-05	59	86/117 (74%)	No	The only sig blastn to nr/nt hits are to Buchnera. No sig blastx hits. Blastn to NCBI genomes gives hits to Populus (plant) and Buchnera.	Yes	Is in intron	Yes	463490	507860	In intron of AglaTmpM004138-RA, this gene shows expression in larva, male and female.	Weak, small difference between prok and euk e-values.
Scaffold269	Weak LGT	122669	122782	113	Homo sapiens	0.023	48.2	31/33 (94%)	Rickettsia peacockii str. Rustic	glycosyltransferase	1e-05	60.8	86/118 (73%)	No	LGT candidate. The only blastn hits are to Rickettsia. No sig blastx hits	Yes	Several contigs away (4.5KB)	Yes	122386	132374	LGT region is directly next to a low complexity region. The closest gene model is AglaTmpA010289-RA (~56KB) and is not expressed. ~445KB away is expressed gene AglaTmpA010290-RA.	Moderate, only hits to Rickettsia
Scaffold67	Weak LGT	1100281	1100391	110	Homo sapiens	0.022	48.2	31/33 (94%)	Marinomonas posidonica	N/A	2e-08	68	89/115 (77%)	No	Blastn hits include marinomonas, macaca, helicoverpa virus. No sig blastx hits.	Yes, but very far	Several contigs (115KB)	Yes	1087780	1104890	The closest expressed gene is 115kb (AglaTmpM005404-RA). On the other side, the closest gene is ~438kb away (AglaTmpM005401-RA)	Weak-questionable homology to eukaryotes
Scaffold425	Weak LGT	192660	192770	110	Gloeophyllum trabeum	9e-14	86	76/95 (80%)	Methylobacterium radiotolerans	Carbamoly-phosphate synthase	2e-15	91.5	83/105 (79%)	Yes, in both male, female and larva	Top blastn hits are to Methylobacterium, a fungus, pantholops, sphingobium, other bacteria. Top blastx hits are to bacteria (2e-11, 89%)	Is in gene	Is in gene	Yes	197100	204660	Is one exon of AglaTmpM014798	Weak-questionable homology to eukaryotes
Scaffold1764	Weak LGT	28714	28816	102	Cucumis melo	0.006	50	36/42 (86%)	Francisella philomiragia	HflK protein	9e-07	62.6	82/106 (77%)	No	The only sig blastn hits are to Francisella. No sig blastx hits.	Yes	Adjacent contig 8KB away	Yes	26520	34820	Closest expressed gene model adjacent contig ~8kb (AglaTmpS019306-RA) and on the other side, several contigs away, ~10kb (AglaTmpA019307-RA).	Moderate. Only hits to Francisella.
Scaffold148	Possible Misassembly	13326	13427	101	Hymenolepsis diminuta	0.0005	53.6	45/55 (82%)	Brachyspira hyodysenteriae	N/A	7e-08	66.2	81/107 (76%)	No	Top blastn hits are to Brachyspira, platyhelminthes (Hymenolepis). No sig blastx hits	Yes	Several contigs (10KB)	No, closest expressed gene is ~270KB away (AglaTmpS009395-RA)	12908	15136	Entire LGT region is within a repeat rnd-5_family-203 LINE/Penelope. Closest gene is about 10KB, but no expression (AglaTmpM009391-RA). The other side does not have any genes to the end of the scaffold. Many larger gaps in the region with many repeats. The closest expressed gene is ~268KB away (AglaTmpS009395-RA)	Weak, is in repeat on Web Apollo. Gene model on only one side
Scaffold933	Weak LGT	66003	66104	101	Parastrongyloides trichosuri	0.0001	55.4	44/52 (85%)	Brachyspira hyodysenteriae	N/A	3e-07	64.4	80/108 (74%)	No	The only sig blastn hit is to Brachyspira. No sig blastx hits	Yes	Several contigs (5KB)	Yes	64383	69798	Is part of a repeat species:rnd-5_family-2031_genus:LINE/penelope. Closest gene with expression is ~5kb away (AglaTmpS019446-RA), no expressed genes on opposite side of scaffold.	Weak, is in repeat on Web Apollo. Gene model on only one side

## Sheet: Table S12. P450s
Table S12. Curated Cytochrome P450s in the Aglab genome
Note: 28 accessions have P450s out of 7896 sequences in the database There are 20 clusters of P450s with from 2-11 P450s 24 new transcripts not in the blast set were found. One of these was a duplicate gene model.
Clan	Best hit	CYP name	A. glabripennis ID	scaffold #	% ID	hit begin	End	strand	status	gene count	transcript	range	notes 1	notes 2
4	CYP4G29	CYP4G104	gi|499123178|gb|KB933519.1|	20	85	2033268	2037790	-1	complete	1	AGLA000799-RA.1	2026082..2039075	2 P450s fused
4	CYP4G56	CYP4G105	gi|499122548|gb|KB934130.1|	631	65	236080	254409	-1	complete	1	AGLA011424-RA	236080..264434	no model in blast set
4	CYP4Q4	CYP4Q26	gi|499123107|gb|KB933582.1|	83	52	1909666	1922965	1	complete	1	AGLA001978-RA	1909666..1922965
4	CYP4Q1	CYP4Q27	gi|499123107|gb|KB933582.1|	83	55	1933464	1949480	1	complete	1	AGLA001979-RA.1	1941550..1959370	transcript not found by blast	includes parts of 2 P450s
4	CYP4Q4	CYP4Q28	gi|499123107|gb|KB933582.1|	83	53	1951432	1959383	1	complete	1	AGLA001979-RA.2	1941550..1959370	transcript not found by blast	includes parts of 2 P450s
4	CYP4Q6	CYP4Q29	gi|499123107|gb|KB933582.1|	83	62	1961687	1970440	1	missing middle	1	AGLA001981-RA	1967268..1970416
4	CYP4Q4	CYP4Q30	gi|499123107|gb|KB933582.1|	83	56	1971875	1985991	1	complete	1	AGLA001983-RA	1984827..1985966
4	CYP4Q4	CYP4Q31	gi|499123107|gb|KB933582.1|	83	56	1992163	2000807	1	complete	1	AGLA001984-RA	1995129..2000707
4	CYP4Q2	CYP4Q25	gi|499123102|gb|KB933587.1|	88	56	29455	34180	-1	missing N-term	1	AGLA006721-RA	30673..33310
4	CYP4Q5	CYP4Q24	gi|499123102|gb|KB933587.1|	88	42	44641	50820	-1	missing mid 60 aa	1	AGLA006722-RA.2	44505..55733	2 P450s fused
4	CYP4Q12	CYP4Q23	gi|499123102|gb|KB933587.1|	88	56	52970	55733	-1	complete	1	AGLA006722-RA.1	44505..55733	2 P450s fused
4	CYP4AA1	CYP4AA3	gi|499122552|gb|KB934126.1|	627	50	332380	367777	-1	complete	1	AGLA012228-RA	341482..341987	no model in blast set
4	CYP4AA1	CYP4AA2	gi|499122552|gb|KB934126.1|	627	49	383657	409095	-1	complete	1	AGLA012231-RA	385784..411127	no model in blast set
4	CYP4AA1	CYP4AA2-de1b2b3b	gi|499122552|gb|KB934126.1|	627	39	413234	418674	1	N-term only				no model in blast set
4	CYP4BN1	CYP4BN19	gi|499123007|gb|KB933671.1|	172	52	441756	456142	1	complete	1	AGLA007894-RA	449344..456184
4	CYP4BN1	CYP4BN20	gi|499123007|gb|KB933671.1|	172	58	462996	469699	1	missing N-term	1	AGLA007895-RA	462999..469877	no model in blast set
4	CYP4BN4	CYP4BN21P	gi|499123007|gb|KB933671.1|	172	44	477307	486097	1	pseudogene		AGLA007896-RA.1	478527..499974	3 P450s fused
4	CYP4BN4	CYP4BN22	gi|499123007|gb|KB933671.1|	172	56	487898	496049	1	complete	1	AGLA007896-RA.2,3	478527..499974	3 P450s fused	extra exon 2
4	CYP4BN4	CYP4BN23P	gi|499123007|gb|KB933671.1|	172	53	499899	499944	1	pseudogene		AGLA007896-RA.4	478527..499974	3 P450s fused
4	CYP4BN4	CYP4BN24	gi|499123007|gb|KB933671.1|	172	51	502157	512051	1	complete	1	AGLA007897-RA	502025..512120	overlapping	extra exons inserted after exon 2
4	CYP4BN4	CYP4BN25P	gi|499123007|gb|KB933671.1|	172	60	517825	517989	1	last exon only				last exon only
4	CYP4BN6	CYP4EH1 = 4EE1X	gi|499123007|gb|KB933671.1|	172	44	520747	529733	1	complete	1	AGLA007898-RA	520747..529733
4	CYP4BN6	CYP4EH2 = 4EE2X	gi|499123007|gb|KB933671.1|	172	45	534496	550140	1	complete	1	AGLA007900-RA	541497..556080	2 P450s fused
4	CYP4BN3	CYP4BN26P	gi|499123007|gb|KB933671.1|	172	52	554626	555267	1	pseudogene		AGLA007900-RA	541497..556080	2 P450s fused
4	CYP4BN1	CYP4BN27	gi|499123007|gb|KB933671.1|	172	55	555652	564322	1	missing 3 exons	1	AGLA007901-RA	559419..564334	missing exon 2,3,4
4	CYP4BN6	CYP4EJ1 = 4EF1X	gi|499123178|gb|KB933519.1|	20	45	2026079	2030070	-1	missing exon 1	1	AGLA000799-RA.2	2026082..2039075	2 P450s fused
4	CYP4BR3	CYP4BR6	gi|499122971|gb|KB933707.1|	208	62	374743	399917	1	complete	1	AGLA009327-RA	374576..400253	no model in blast set
3	CYP6BH1	CYP6BH3	gi|499122779|gb|KB933899.1|	400	54	892	12399	-1	complete	1	AGLA011687-RA	862..15178	no model in blast set
3	CYP6BH1	CYP6BH4	gi|499122111|gb|KB934567.1|	1068	52	7643	22068	1	missing N-term	1	AGLA020767-RA	7541..40803	no model in blast set
3	CYP6EF1	CYP6EF2	gi|499122779|gb|KB933899.1|	400	56	72468	81435	1	missing last exon	1	AGLA011691-RA	72459..81447	no model in blast set
3	CYP6BK2	CYP6BJ28	gi|499123040|gb|KB933641.1|	142	58	657509	670349	1	missing middle	1	AGLA008948-RA	667876..670354	no model in blast set
3	CYP6BK11	CYP6BJ29	gi|499123040|gb|KB933641.1|	142	56	701033	704188	1	missing exon 1	1	AGLA008949-RA	700647..704390	no model in blast set
3	CYP6BK16P	CYP6BJ30	gi|499123040|gb|KB933641.1|	142	52	725670	727565	1	missing C-term	1			possible pseudogene, one exon boundary not conserved
3	CYP6BJ1	CYP6BJ4	gi|499123167|gb|KB933528.1|	29	58	52854	64300	1	complete	1	AGLA007075-RA	52833..64300	transcript not found by blast
3	CYP6BJ1	CYP6BJ5	gi|499123167|gb|KB933528.1|	29	57	73851	80728	1	complete	1	AGLA007076-RA	70179..80728
3	CYP6BK2	CYP6BJ6	gi|499123167|gb|KB933528.1|	29	54	93220	107576	1	complete	1	AGLA007077-RA	88630..107608	transcript not found by blast	duplicate exon 6
3	CYP6BJ1	CYP6BJ7	gi|499123167|gb|KB933528.1|	29	49	113035	119758	1	N-term in gap	1	AGLA007078-RA	113522..119758
3	CYP6BK9	CYP6BJ8	gi|499123167|gb|KB933528.1|	29	55	129694	150938	1	complete	1	AGLA007079-RA	124799..141058
3	CYP6BJ1	CYP6BJ15	gi|499123167|gb|KB933528.1|	29	56	197952	215842	-1	complete	1	AGLA007082-RA	197952..215842	transcript not found by blast
3	CYP6BJ1	CYP6BJ14	gi|499123167|gb|KB933528.1|	29	59	228471	235459	-1	complete	1	AGLA007083-RA	227150..240455
3	CYP6BK9	CYP6BJ13	gi|499123167|gb|KB933528.1|	29	50	246127	252757	-1	complete	1	AGLA007084-RA	245988..256468
3	CYP6BK2	CYP6BJ12	gi|499123167|gb|KB933528.1|	29	55	340333	356985	-1	complete	1	AGLA007085-RA	340333..341597		two exon 5s
3	CYP6BK4	CYP6BJ11	gi|499123167|gb|KB933528.1|	29	55	377399	394079	-1	missing last exon	1	AGLA007086-RA	377405..388749
3	CYP6BJ1	CYP6BJ10	gi|499123167|gb|KB933528.1|	29	54	404800	415936	-1	complete	1	AGLA007088-RA	404578..416409
3	CYP6BK18	CYP6BJ9	gi|499123167|gb|KB933528.1|	29	57	421295	430875	-1	complete	1	AGLA007089-RA	421240..433860
3	CYP6BK2	CYP6BJ16	gi|499123167|gb|KB933528.1|	29	58	830872	842058	-1	complete	1	AGLA007102-RA	830826..835726
3	CYP6BK7	CYP6BJ17	gi|499123167|gb|KB933528.1|	29	55	858774	870163	1	complete	1	AGLA007103-RA	858617..870275
3	CYP6BK7	CYP6BJ18	gi|499123167|gb|KB933528.1|	29	54	879032	894363	1	complete	1	AGLA007104-RA	879028..894360	transcript not found by blast
3	CYP6BJ1	CYP6BJ19	gi|499123167|gb|KB933528.1|	29	54	898576	904617	1	complete	1	AGLA007105-RA	898576..904695
3	CYP6BK9	CYP6BJ20	gi|499123167|gb|KB933528.1|	29	54	929523	945922	1	missing last exon	1	AGLA007107-RA	936289..945952
3	CYP6BJ1	CYP6BJ21	gi|499123167|gb|KB933528.1|	29	46	951193	967918	1	complete	1	AGLA007108-RA	949692..968150
3	CYP6BK4	CYP6BJ22P	gi|499123167|gb|KB933528.1|	29	53	973313	976799	-1	pseudogene		AGLA007109-RA	973332..982248	transcript not found by blast
3	CYP6BK7	CYP6BJ23P	gi|499123167|gb|KB933528.1|	29	72	987494	988240	-1	pseudogene		AGLA007110-PA	987750..988159
3	CYP6BK7	CYP6BJ24	gi|499121626|gb|KB935052.1|	1553	62	508	1232	1	partial	1	AGLA021116-RA	478..1184
3	CYP6BK2	CYP6BJ25P	gi|499121626|gb|KB935052.1|	1553	56	12319	18949	1	pseudogene
3	CYP6BK2	CYP6BJ26P	gi|499121626|gb|KB935052.1|	1553	73	19326	19839	1	pseudogene
3	CYP6BJ5	CYP6BJ27P	gi|499121626|gb|KB935052.1|	1553	56	20486	20656	-1	pseudogene
3	CYP6CR2	CYP6HD3	gi|499122616|gb|KB934062.1|	563	48	299111	301138	-1	complete	1	AGLA010139-RA	298624..301138
3	CYP6GS1	CYP6HD2	gi|499122616|gb|KB934062.1|	563	50	308678	311153	-1	complete	1	AGLA010140-RA	308520..313503
3	CYP6BQ15	CYP6BQ31	gi|499122616|gb|KB934062.1|	563	57	320111	328150	-1	complete	1	AGLA010141-RA.2	319789..336041	2 P450s fused
3	CYP6GS1	CYP6HD1	gi|499122616|gb|KB934062.1|	563	52	332198	334569	-1	complete	1	AGLA010141-RA.1	319789..336041	2 P450s fused
3	CYP6BQ5	CYP6BQ30	gi|499122616|gb|KB934062.1|	563	54	342307	347514	-1	complete	1	AGLA010142-RA.4	342307..361408	4 P450s fused
3	CYP6BQ7	CYP6BQ29	gi|499122616|gb|KB934062.1|	563	52	350851	352958	-1	complete	1	AGLA010142-RA.3	342307..361408	4 P450s fused
3	CYP6BQ5	CYP6BQ28P	gi|499122616|gb|KB934062.1|	563	52	355542	358529	-1	pseudogene		AGLA010142-RA.2	342307..361408	4 P450s fused
3	CYP6BQ5	CYP6BQ27	gi|499122616|gb|KB934062.1|	563	52	359834	361387	-1	missing C-term	1	AGLA010142-RA.1	342307..361408	4 P450s fused	identical sequence to downstream gene RA.2 (combine to get one whole gene)
3	CYP6BQ7	CYP6BQ26	gi|499122616|gb|KB934062.1|	563	53	373086	375853	1	complete	1	AGLA010144-RA	371397..376728
3	CYP6BS1	CYP6BS4	gi|499122598|gb|KB934080.1|	581	69	52683	54597	-1	complete	1	AGLA012882-RA	52688..54597	one frame shift
3	CYP6BQ5	CYP6BQ32	gi|499122481|gb|KB934197.1|	698	51	152866	154625	-1	complete	1	AGLA007658-RA	149174..154625	transcript not found by blast
3	CYP9W1	CYP9BQ1	gi|499122384|gb|KB934294.1|	795	44	164760	167577	-1	complete	1	AGLA014443-RA	164731..168664
3	CYP9AD1	CYP9BR1P	gi|499122384|gb|KB934294.1|	795	35	168279	169298	-1	pseudogene		AGLA014444-RA	168779..169220	transcript not found by blast
3	CYP9Z4	CYP9Z44	gi|499122690|gb|KB933988.1|	489	57	495522	505788	1	complete	1	AGLA010267-RA	494732..505788
3	CYP9Z4	CYP9Z45	gi|499122690|gb|KB933988.1|	489	58	518503	523589	1	complete	1	AGLA010268-RA	518498..523639
3	CYP9Z2	CYP9Z46	gi|499123109|gb|KB933580.1|	81	59	186244	203973	-1	missing N-term	1	AGLA008872-RA	184181..189025
3	CYP9Z2	CYP9Z47	gi|499123109|gb|KB933580.1|	81	63	215102	220888	-1	complete	1	AGLA008874-RA	215087..227095
3	CYP9Z41	CYP9Z48	gi|499123109|gb|KB933580.1|	81	60	235101	241835	-1	complete	1	AGLA008875-RA	235034..242103
3	CYP9Z2	CYP9Z49	gi|499123109|gb|KB933580.1|	81	52	253036	258416	-1	complete	1	AGLA008876-RA	253036..259608
3	CYP9Z41	CYP9Z50	gi|499123109|gb|KB933580.1|	81	56	266974	272608	-1	complete	1	AGLA008877-RA	266966..274092
3	CYP9Z4	CYP9Z51	gi|499123109|gb|KB933580.1|	81	53	283278	295136	-1	complete	1	AGLA008878-RA	283278..286797
3	CYP9Z4	CYP9BP1	gi|499123109|gb|KB933580.1|	81	40	302417	310225	-1	complete	1	AGLA008879-RA	302420..314198
3	CYP9D1	CYP9D9P	gi|499123109|gb|KB933580.1|	81	39	318285	320251	-1	pseudogene		AGLA008880-RA	318915..339073	join as 1 pseudogene
3	CYP9D1	CYP9D9P	gi|499123109|gb|KB933580.1|	81	54	321834	322358	-1	pseudogene		AGLA008880-RA	318915..339073	join as 1 pseudogene
3	CYP9Y1	CYP9Y5	gi|499122618|gb|KB934060.1|	561	56	342465	357805	1	complete	1	AGLA011087-RA	342343..357887
mito	CYP12H1	CYP12T1	gi|499122540|gb|KB934138.1|	639	51	28377	48370	1	complete	1	AGLA013875-RA.1	24396..81809	2 P450s fused, no model in blast set
mito	CYP12H1	CYP12T2	gi|499122540|gb|KB934138.1|	639	50	51373	81544	1	complete	1	AGLA013875-RA.2	24396..81809	2 P450s fused, no model in blast set
mito	CYP12H1	CYP12T3P	gi|499122885|gb|KB933793.1|	294	51	399248	410507	-1	pseudogene		AGLA011604-RA	408698..410480	no model in blast set
mito	CYP12H1	CYP12T4P	gi|499122885|gb|KB933793.1|	294	54	450217	450471	1	pseudogene
mito	CYP12H1	CYP12T5	gi|499122885|gb|KB933793.1|	294	51	458961	480600	-1	complete	1	AGLA011608-RA	456796..480958	no model in blast set
mito	CYP12H1	CYP12T6	gi|499123204|gb|KB933500.1|	1	50	378543	394174	1	complete	1	AGLA000009-RA	378467..394805
2	CYP15A1	CYP15A1	gi|499122302|gb|KB934376.1|	877	71	54439	60088	-1	complete	1	AGLA013762-RA	47254..60091	fused
2	CYP18A1	CYP18A1	gi|499123016|gb|KB933662.1|	163	84	417211	420723	-1	complete	1	AGLA005522-RA	416643..420970
mito	CYP49A1	CYP49A1	gi|499122678|gb|KB934000.1|	501	76	312612	327928	1	complete	1	AGLA011832-RA	322609..327928	no model in blast set
mito	CYP301A1	CYP301A1	gi|499122840|gb|KB933838.1|	339	79	1021718	1025561	-1	complete	1	AGLA004483-RA	1021467..1025905
mito	CYP301B1	CYP301B1	gi|499122840|gb|KB933838.1|	339	69	1004600	1011864	1	complete	1	AGLA004482-RA	1004571..1011864
mito	CYP302A1	CYP302A1	gi|499122325|gb|KB934353.1|	854	61	69373	91255	-1	complete	1	AGLA015558-RA	68852..90272
2	CYP303A1	CYP303A1	gi|499122555|gb|KB934123.1|	624	64	967503	969851	-1	complete	1	AGLA006966-RA	967503..970442
2	CYP305A1	CYP305A1	gi|499122302|gb|KB934376.1|	877	63	49074	52362	-1	complete	1	AGLA013762-RA	47254..60091	fused
2	CYP306A1	CYP306A1	gi|499123016|gb|KB933662.1|	163	60	382130	382438	1	part of 306A1		AGLA005520-RA	371022..386416	merge two adjacent models
2	CYP306A1	CYP306A1	gi|499123016|gb|KB933662.1|	163	67.06	382130	416433	1	complete	1	AGLA005521-RA	412162..416550	merge two adjacent models
2	CYP307A1	CYP307A2	gi|499123183|gb|KB933515.1|	16	76.14	1908528	1910778	-1	complete	1	AGLA001167-RA	1908528..1910778
2	CYP307B1	CYP307B1	gi|499122872|gb|KB933806.1|	307	65	224006	225699	-1	complete	1	AGLA009949-RA	224006..225699
mito	CYP314A1	CYP314A1	gi|499121168|gb|KB935510.1|	11	65	71217	75075	1	complete	1	AGLA019293-RA	67472..75166
mito	CYP315A1	CYP315A1	gi|499123163|gb|KB933531.1|	32	57.14	4328977	4334087	1	complete	1	AGLA000426-RA	4328906..4334087
mito	CYP334E3	CYP334E5	gi|499122930|gb|KB933748.1|	249	65	4025	17115	1	partial	1	AGLA009667-RA	16327..17115
3	CYP345A2	CYP345N1	gi|499123134|gb|KB933557.1|	58	53	1422708	1434668	1	complete	1	AGLA004749-RA	1417977..1434745	transcript not found by blast
3	CYP345A1	CYP345N2	gi|499123134|gb|KB933557.1|	58	54	1439707	1446952	1	complete	1	AGLA004750-RA	1436538..1446952
3	CYP345A3	CYP345M1	gi|499123134|gb|KB933557.1|	58	49	1504001	1509433	1	complete	1	AGLA004752-RA	1496181..1509433
3	CYP345F2	CYP345F4	gi|499123102|gb|KB933587.1|	88	73	996305	1003347	1	start Met missing	1	AGLA006737-RA	985601..1003347
3	CYP347A4	CYP347H4	gi|499122989|gb|KB933689.1|	190	40	381495	386380	-1	complete	1	AGLA003714-RA.3	381488..398051	no model in blast set	2 P450s fused
3	CYP347F4	CYP347H3	gi|499122989|gb|KB933689.1|	190	43	388443	392090	-1	missing 2 exons	1	AGLA003714-RA.2	381488..398051	no model in blast set	2 P450s fused
3	CYP347A2	CYP347H2	gi|499122989|gb|KB933689.1|	190	41	392644	397575	-1	complete	1	AGLA003714-RA.1	381488..398051	no model in blast set	2 P450s fused
3	CYP347A2	CYP347H1	gi|499122989|gb|KB933689.1|	190	43	401090	404522	-1	complete	1	AGLA003715-RA	401073..404585	no model in blast set
4	CYP349D1	CYP349E1	gi|499123190|gb|KB933510.1|	11	44	879641	898227	1	missing heme	1	AGLA003911-RA	879426..898227
4	CYP349D1	CYP349E2	gi|499123190|gb|KB933510.1|	11	45	908019	927445	1	complete	1	AGLA003912-RA	907958..927487
4	CYP349B1	CYP349F1	gi|499123190|gb|KB933510.1|	11	51	935692	949978	1	complete	1	AGLA003913-RA	949240..949978
4	CYP349D1	CYP349F2	gi|499123190|gb|KB933510.1|	11	46	972459	982166	1	complete	1	AGLA003914-RA	972441..982230
4	CYP349B1	CYP349F3P	gi|499123190|gb|KB933510.1|	11	62	996688	1008205	1	pseudogene		AGLA003915-RA.0	1002065..1014745	2 P450s fused
4	CYP349A2	CYP349F4P	gi|499123190|gb|KB933510.1|	11	46	1009336	1009986	1	pseudogene		AGLA003915-RA.1	1002065..1014745	2 P450s fused
4	CYP349A1	CYP349F5P	gi|499123190|gb|KB933510.1|	11	39	1011642	1013349	1	pseudogene		AGLA003915-RA.2	1002065..1014745	2 P450s fused
4	CYP350D1	CYP349F6P	gi|499123190|gb|KB933510.1|	11	38	1013501	1013653	1	pseudogene		AGLA003915-RA.3	1002065..1014745	2 P450s fused
4	CYP349A1	CYP349F7P	gi|499123190|gb|KB933510.1|	11	53	1014389	1014745	1	pseudogene		AGLA003915-RA.4	1002065..1014745	2 P450s fused
2	CYP352A1	CYP352A1	gi|499122802|gb|KB933876.1|	377	53	309441	312918	1	complete	1	AGLA011566-RA	309413..312970
mito	CYP353A1	CYP353A1	gi|499121547|gb|KB935131.1|	1632	56	144940	147064	1	complete	1	AGLA017217-RA	143905..148021
4	CYP411A1	CYP411A1	gi|499122802|gb|KB933876.1|	377	53	314918	322970	1	complete	1	AGLA011567-RA	314722..323021	duplicate model
4	CYP411A1	CYP411A1	gi|499122802|gb|KB933876.1|	377	53	314918	322970	1	duplicate		AGLA011045-RA	314722..323021	no model in blast set, duplicate model
3	CYP413A1	CYP413B1	gi|499123155|gb|KB933538.1|	39	47	3887788	3891564	-1	complete	1	AGLA000729-RA	3887268..3891916	no CYS at heme
4	CYP434A1	CYP434B1	gi|499122589|gb|KB934089.1|	590	43	160566	169462	1	complete	1	AGLA015446-RA	147076..169480	no model in blast set
4	CYP3016A3	CYP3016C1	gi|499123034|gb|KB933646.1|	147	40	1460914	1468225	-1	complete	1	AGLA003103-RA	1460826..1468458	no model in blast set
										103

## Sheet: Tabe S13. Insect P450s in order
Table S13. Insect P450s in CYP name order
Anoplophora glabripennis	Dendroctonus ponderosae	Tribolium castaneum	Leptinotarsa decemlineata	Pediculus humanus	Acyrthosiphon pisum	Apis mellifera	Nasonia vitripennis	Plutella xylostella	Danaus plexippus	Drosophila melanogaster	Anopheles gambiae
CYP4G104	CYP4G55	CYP4G7	CYP4G29	CYP4G38	CYP4G51	CYP4G11	CYP4C60	CYP4G77	CYP4G124	Cyp4c3	CYP4C25
CYP4G105	CYP4G56	CYP4G14	CYP4G34	CYP4G39	CYP4CH1	CYP4G11v2	CYP4G43	CYP4G78	CYP4G125	Cyp4d1	CYP4C26
CYP4Q23	CYP4AA1	CYP4H10	CYP4G57	CYP4BS1	CYP4CH2	CYP4AA1	CYP4G44	CYP4M11	CYP4L34	Cyp4d2	CYP4C27
CYP4Q24	CYP4BD3	CYP4H11	CYP4G58	CYP4BS2	CYP4CH3	CYP4AB3	CYP4AA1	CYP4M19	CYP4M47	Cyp4d8	CYP4C28
CYP4Q25	CYP4BD4v1	CYP4Q1	CYP4Q10	CYP4BS3	CYP4CJ1	CYP4AV1	CYP4AB4	CYP4M20	CYP4M48	Cyp4d14	CYP4C35
CYP4Q26	CYP4BD4v2	CYP4Q2	CYP4Q11	CYP4BT1	CYP4CJ2	CYP6AQ1	CYP4AB5	CYP4M21	CYP4S26	Cyp4d20	CYP4C36
CYP4Q27	CYP4BD6	CYP4Q3	CYP4Q12	CYP4BU1	CYP4CJ3	CYP6AS1	CYP4AB6	CYP4M22	CYP4AU1 ortholog	Cyp4d21	CYP4C37
CYP4Q28	CYP4BG3	CYP4Q4	CYP4Q13	CYP4BU2	CYP4CJ4	CYP6AS2	CYP4AB7	CYP4M23	CYP4AU2 ortholog	Cyp4e1	CYP4D15
CYP4Q29	CYP4BQ1	CYP4Q5	CYP4AA1	CYP4BV1	CYP4CJ5	CYP6AS2P1	CYP4AB8	CYP4M49	CYP4CG20	Cyp4e2	CYP4D16
CYP4Q30	CYP4BQ2	CYP4Q6	CYP4BN12v1	CYP6CF1	CYP4CK1	CYP6AS3	CYP4AB9	CYP4M50	CYP6AB94	Cyp4e3	CYP4D17
CYP4Q31	CYP4BR4	CYP4Q7v1	CYP4BN12v2	CYP6CG1	CYP6CY1	CYP6AS4	CYP4AB10	CYP4S10v1	CYP6AB95	Cyp4g1	CYP4D22
CYP4AA2	CYP4CV1	CYP4Q7v2	CYP4BN13v1	CYP6CG2	CYP6CY2	CYP6AS5	CYP4AB11	CYP4S10v2	CYP6AB96	Cyp4g15	CYP4G16
CYP4AA2-de1b2b3b	CYP4CV2	CYP4Q8	CYP4BN13v2	CYP6CG3	CYP6CY3	CYP6AS7	CYP4AB11-de7b8b10b11b	CYP4AU1 ortholog	CYP6AB97	Cyp4p1	CYP4G17
CYP4AA3	CYP4EX1	CYP4Q9P	CYP4BN13v3	CYP6CG4	CYP6CY4	CYP6AS8	CYP4AB12	CYP4DK1v1	CYP6AN23	Cyp4p2	CYP4H14
CYP4BN19	CYP6BS2	CYP4AA1	CYP4BN13v4	CYP6CH1	CYP6CY5	CYP6AS9P	CYP4AB13	CYP4DK1v2	CYP6AW1	Cyp4p3	CYP4H15
CYP4BN20	CYP6BW1	CYP4BM1	CYP4BN14v1	CYP6CH2	CYP6CY6	CYP6AS10	CYP4AB14	CYP6AB28	CYP6CT1	Cyp4s3	CYP4H15v2
CYP4BN21P	CYP6BW2	CYP4BN1	CYP4BN14v2	CYP6CJ1	CYP6CY7	CYP6AS11	CYP4AB15	CYP6AB98	CYP6FA3	Cyp4aa1	CYP4H16
CYP4BN22	CYP6BW3	CYP4BN2	CYP4BN15	CYP9AR1	CYP6CY8	CYP6AS11-de1b	CYP4AB16	CYP6AB99	CYP6FA4	Cyp4ac1	CYP4H17
CYP4BN23P	CYP6BW4	CYP4BN3	CYP4CW1	CYP9AR2	CYP6CY9	CYP6AS12	CYP4AB16-de1b2b	CYP6AB100	CYP6JD1	Cyp4ac2	CYP4H18
CYP4BN24	CYP6BW6	CYP4BN4	CYP6BH1v1	CYP15A1	CYP6CY10P	CYP6AS13	CYP4AB16-de1c2c11c12c	CYP6AB101	CYP6JD2	Cyp4ac3	CYP4H19
CYP4BN25P	CYP6BX1	CYP4BN5	CYP6BH1v2	CYP18A1	CYP6CY11P	CYP6AS14	CYP4AB17P	CYP6AE13	CYP9A86	Cyp4ad1	CYP4H24
CYP4BN26P	CYP6CR1	CYP4BN6	CYP6BH2	CYP49A1	CYP6CY12	CYP6AS15	CYP4AB18	CYP6AE85	CYP9A87	Cyp4ae1	CYP4H25
CYP4BN27	CYP6CR2	CYP4BN7	CYP6BJ1v1	CYP301A1	CYP6CY13	CYP6AS16	CYP4AB19	CYP6AN14	CYP9G6	Cyp6a2	CYP4H26
CYP4BR6	CYP6CR3	CYP4BN8	CYP6BJ1v2	CYP301B1	CYP6CY14	CYP6AS17	CYP4AB20	CYP6AN24	CYP9G7	Cyp6a8	CYP4H27
CYP4EH1	CYP6CR4	CYP4BN9	CYP6BJ2	CYP301C1	CYP6CY15	CYP6AS18	CYP4AB21	CYP6AW1	CYP9G23	Cyp6a9	CYP4J5
CYP4EH2	CYP6DE1	CYP4BN10	CYP6BJ3	CYP302A1	CYP6CY16	CYP6AS19	CYP4AB22	CYP6BD11	CYP15C1	Cyp6a13	CYP4J9
CYP4EJ1	CYP6DE2	CYP4BN11	CYP6BQ15	CYP303A1	CYP6CY17	CYP6BC1	CYP4AB23	CYP6BF1v1	CYP18A1	Cyp6a14	CYP4J10
CYP6BH3	CYP6DE3	CYP4BR1	CYP6BQ16	CYP305A1	CYP6CY18	CYP6BD1	CYP4AV5	CYP6BF1v2	CYP49A1	Cyp6a15p	CYP4K2
CYP6BH4	CYP6DE4	CYP4BR2P	CYP6BQ17	CYP306A1	CYP6CZ1	CYP6BE1	CYP4BW3	CYP6BF1v3	CYP301A1	Cyp6a16p	CYP4AA1
CYP6BJ4	CYP6DF1	CYP4BR3	CYP6BQ18v1	CYP307A2	CYP6DA1	CYP6BE6	CYP4BW4	CYP6BF1v4	CYP301B1	Cyp6a17	CYP4AA1-de7b8b
CYP6BJ5	CYP6DG1	CYP6BK1	CYP6BQ18v2	CYP307B1	CYP6DA2	CYP9P1	CYP4BW5	CYP6BG1	CYP302A1	Cyp6a18	CYP4AR1
CYP6BJ6	CYP6DH1	CYP6BK2	CYP6BQ19	CYP314A1	CYP6DB1	CYP9P2	CYP4BZ1	CYP6BG2	CYP303A1	Cyp6a19	CYP6M1v1
CYP6BJ7	CYP6DH2	CYP6BK3	CYP6BQ20	CYP334C1	CYP6DC1	CYP9Q1	CYP4BZ2	CYP6BG3	CYP304F1	Cyp6a20	CYP6M1v2
CYP6BJ8	CYP6DH3	CYP6BK4	CYP6BQ24	CYP334D1P	CYP6DD1	CYP9Q2	CYP4CA1	CYP6BG4	CYP305B1	Cyp6a21	CYP6M2
CYP6BJ9	CYP6DJ1	CYP6BK5	CYP6BU1	CYP357A1	CYP6-un1P	CYP9Q3	CYP6AQ4	CYP6BG5	CYP305B2	Cyp6a22	CYP6M3
CYP6BJ10	CYP6DJ2	CYP6BK6	CYP6FB1	CYP358A1	CYP15A1	CYP9R1	CYP6AQ5	CYP6BG6	CYP306A1	Cyp6a23	CYP6M4
CYP6BJ11	CYP6DK1	CYP6BK7	CYP6ED1	CYP359A1	CYP15A2P	CYP9S1	CYP6AQ6P	CYP6CN1	CYP307A2	Cyp6d2	CYP6N1v1
CYP6BJ12	CYP9Z18	CYP6BK8P	CYP6ED2		CYP15A3P	CYP15A1	CYP6AQ7	CYP6CT1	CYP314A1	Cyp6d2variant	CYP6N1v2
CYP6BJ13	CYP9Z19	CYP6BK9	CYP6EE1		CYP18A1	CYP18A1	CYP6AQ8	CYP6CV2	CYP315A1	Cyp6d4	CYP6N2
CYP6BJ14	CYP9Z20	CYP6BK10	CYP6EF1		CYP49A1	CYP301A1	CYP6AQ9	CYP6FM1	CYP321G1	Cyp6d5	CYP6P1
CYP6BJ15	CYP9Z21	CYP6BK11	CYP6EG1		CYP301A1	CYP301B1	CYP6AS27	CYP6JE1	CYP324D1	Cyp6g1	CYP6P2
CYP6BJ16	CYP9Z22	CYP6BK12	CYP6EH1		CYP302A1	CYP302A1	CYP6AS28P	CYP6JE2	CYP324D2	Cyp6g2	CYP6P3
CYP6BJ17	CYP9Z23	CYP6BK13	CYP6EJ1		CYP303A1	CYP303A1	CYP6AS29	CYP6JR1	CYP324D3	Cyp6t1	CYP6P4
CYP6BJ18	CYP9Z24	CYP6BK14	CYP6FC1		CYP305E1	CYP305D1	CYP6AS30	CYP6JR2	CYP332A10	Cyp6t2p	CYP6P5
CYP6BJ19	CYP9Z34	CYP6BK15P	CYP9V1		CYP306A1	CYP306A1	CYP6AS31	CYP9G2	CYP333A14	Cyp6t3	CYP6R1v1
CYP6BJ20	CYP9Z35	CYP6BK16P	CYP9V2v1		CYP307A2	CYP307B1	CYP6AS32	CYP9G4	CYP333B33	Cyp6u1	CYP6R1v2
CYP6BJ21	CYP9Z36	CYP6BK17	CYP9V2v2		CYP307A4	CYP314A1	CYP6AS33	CYP9G10	CYP333B34	Cyp6v1	CYP6S1v1
CYP6BJ22P	CYP9Z37	CYP6BL1	CYP9Z8		CYP307B1	CYP315A1	CYP6AS34	CYP9G11v1	CYP333C1	Cyp6w1	CYP6S1v2
CYP6BJ23P	CYP9Z38	CYP6BM1	CYP9Z9		CYP314A1	CYP334A1	CYP6AS35	CYP9G11v2	CYP337D1	Cyp9b1	CYP6S2
CYP6BJ24	CYP9AN1	CYP6BN1	CYP9Z10		CYP314A2	CYP336A1	CYP6AS36P	CYP9G24	CYP338A1	Cyp9b2	CYP6Y1
CYP6BJ25P	CYP9AP1	CYP6BP1	CYP9Z11		CYP315A1	CYP343A1	CYP6AS37P	CYP9AJ1	CYP339A1	Cyp9c1	CYP6Y2
CYP6BJ26P	CYP9AZ1	CYP6BP2P	CYP9Z12v1		CYP353B1	CYP369A1	CYP6BC2	CYP15C1	CYP340N2	Cyp9f2	CYP6Z1
CYP6BJ27P	CYP15A1	CYP6BQ1	CYP9Z12v2		CYP380A1		CYP6BD2	CYP18A1	CYP340AV1	Cyp9f3p	CYP6Z2
CYP6BJ28	CYP18A1	CYP6BQ2	CYP9Z13		CYP380A2P		CYP6BD2-de4b	CYP18B1	CYP340AW1	Cyp9h1	CYP6Z3
CYP6BJ29	CYP49A1	CYP6BQ3P	CYP9Z14v1		CYP380B1		CYP6BD3	CYP49A1	CYP340AW2	cyp12a4	CYP6Z4
CYP6BJ30	CYP301A1	CYP6BQ4	CYP9Z14v2		CYP380C1		CYP6BD4	CYP301A1	CYP340AW3	cyp12a5	CYP6AA1
CYP6BQ26	CYP301B1	CYP6BQ5	CYP9Z14v3		CYP380C2		CYP6BD5	CYP301B1	CYP340AW4	Cyp12b2	CYP6AA2
CYP6BQ27	CYP302A1	CYP6BQ6	CYP9Z15		CYP380C3		CYP6CK2P	CYP302A1	CYP340AW5	Cyp12c1	CYP6AD1
CYP6BQ28P	CYP303A1	CYP6BQ7	CYP9Z16		CYP380C4		CYP6CK3	CYP303A1	CYP341A20	Cyp12d1	CYP6AF1
CYP6BQ29	CYP305F1	CYP6BQ8	CYP9Z25		CYP380C5v1		CYP6CK4	CYP304F8V1	CYP341A21	Cyp12e1	CYP6AF2
CYP6BQ30	CYP306A1	CYP6BQ9P	CYP9Z26		CYP380C5v2		CYP6CK5	CYP304F9v1	CYP354A17	Cyp18a1	CYP6AG1
CYP6BQ31	CYP307A2	CYP6BQ10	CYP9Z27		CYP380C6		CYP6CK6	CYP304F9v2	CYP365A1	Cyp28a5	CYP6AG2
CYP6BQ32	CYP307B1	CYP6BQ11	CYP9Z28		CYP380C7		CYP6CK7	CYP305B1	CYP366A1	Cyp28c1	CYP6AH1
CYP6BS4	CYP314A1	CYP6BQ12	CYP9Z29		CYP380C8		CYP6CK8	CYP306A1	CYP367A1	Cyp28d1	CYP6AJ1
CYP6EF2	CYP315A1v1	CYP6BQ13v1	CYP9Z30		CYP380C9		CYP6CK9P	CYP307A2	CYP367B15	Cyp28d2	CYP6AK1
CYP6HD1	CYP315A1v2	CYP6BQ13v2	CYP9Z31				CYP6CK10	CYP314A1	CYP367B16	Cyp49a1	CYP9J3
CYP6HD2	CYP334E1	CYP6BQ14P	CYP9AV1				CYP6CK11	CYP315A1	CYP405A7	Cyp301a1	CYP9J4
CYP6HD3	CYP334E2	CYP6BR1	CYP9AY1				CYP6CK11-de3b6b	CYP321E1	CYP405A8	Cyp302a1	CYP9J5
CYP9D9P	CYP345E1	CYP6BR2	CYP12H2				CYP6CK12	CYP321E2	CYP421C1	Cyp303a1	CYP9K1
CYP9Y5	CYP345E2	CYP6BR3	CYP12H3				CYP6CK13	CYP333A5	CYP428A1	Cyp304a1	CYP9L1
CYP9Z44	CYP345E3	CYP6BS1	CYP12J1				CYP6CL1	CYP333B15		Cyp305a1	CYP9L2
CYP9Z45	CYP345F1	CYP6BT1	CYP12J2				CYP6CY3	CYP337B14		Cyp306a1	CYP9L3
CYP9Z46	CYP347B1	CYP9D1	CYP12J4				CYP9P3	CYP333B16		Cyp307a1	CYP9M1
CYP9Z47	CYP347D1	CYP9D2	CYP12J5				CYP9P4	CYP338A1 ortholog		Cyp307a2	CYP9M2
CYP9Z48	CYP347E1	CYP9D3	CYP18A1				CYP9P5	CYP338A1 ortholog		Cyp308a1	CYP12F1
CYP9Z49	CYP349B1	CYP9D4	CYP49A1				CYP9AG1	CYP339A1		Cyp309a1	CYP12F2
CYP9Z50	CYP349B2	CYP9D5	CYP301A1				CYP9AG2	CYP340S1v1		Cyp309a2	CYP12F3
CYP9Z51	CYP352B1	CYP9D6	CYP301B1				CYP9AG3	CYP340S1v2		Cyp310a1	CYP12F4
CYP9BP1	CYP393A1	CYP9D7	CYP302A1				CYP9AG4	CYP340T1		Cyp311a1	CYP15B1
CYP9BQ1	CYP393A2	CYP9D8	CYP305A1				CYP9AG5	CYP340U1v1		Cyp312a1	CYP49A1
CYP9BR1P	CYP410A1	CYP9D10	CYP306A1				CYP9AG6	CYP340U1v2		Cyp313a1	CYP301A1
CYP12T1	CYP410A2	CYP9W1	CYP307A2				CYP9AG7	CYP340U2		Cyp313a2	CYP302A1
CYP12T2	CYP410C1	CYP9Y1	CYP314A1				CYP9AG8P	CYP340V1v1		Cyp313a3	CYP303A1
CYP12T3P	CYP411A1	CYP9Z1	CYP334E3				CYP9AH1	CYP340V1v2		Cyp313a4	CYP304B1
CYP12T4P	CYP433A1	CYP9Z2	CYP345F2				CYP9AH2	CYP340V2		Cyp313a5	CYP304C1
CYP12T5	CYP434A1	CYP9Z3	CYP345F3				CYP9AH3	CYP340W1v1		Cyp313b1	CYP304J1
CYP12T6		CYP9Z4	CYP345G1				CYP9AH4	CYP340W1v2		Cyp314a1	CYP305A2
CYP15A1		CYP9Z5	CYP345G2				CYP9AH4-de1b	CYP340X1		Cyp315a1	CYP305A3v1
CYP18A1		CYP9Z6	CYP345H1				CYP9AH5	CYP340X-frag1		Cyp316a1	CYP305A3v2
CYP49A1		CYP9Z7	CYP345H2				CYP9AH6	CYP340X-frag2		Cyp317a1	CYP305A4
CYP301A1		CYP9AA1	CYP347C1				CYP9AH7	CYP340Y1		Cyp318a1	CYP305A12P
CYP301B1		CYP9AB1	CYP350D1				CYP12K1	CYP340Z1			CYP306A1
CYP302A1		CYP9AC1	CYP350D2				CYP15A1	CYP340AF1			CYP307A2
CYP303A1		CYP9AD1	CYP350D3				CYP18A1	CYP341A12			CYP307B1
CYP305A1		CYP9AF1	CYP350D4				CYP301A1	CYP341G1			CYP314A1
CYP306A1		CYP12H1	CYP353A2				CYP301B1	CYP354A8			CYP315A1
CYP307A2		CYP15A1	CYP412A1v1				CYP302A1	CYP365A1a			CYP325A1
CYP307B1		CYP18A1	CYP412A1v2				CYP303A1	CYP365A1b			CYP325A2
CYP314A1		CYP49A1	CYP412A1v3				CYP305D1	CYP365A2P			CYP325A3
CYP315A1		CYP301A1	CYP412A2				CYP306A1	CYP366C1			CYP325B1
CYP334E5		CYP301B1	CYP413A1				CYP307A2	CYP366C2			CYP325C1
CYP345F4		CYP302A1	CYP422A1				CYP314A1	CYP367A1			CYP325C2
CYP345M1		CYP303A1					CYP315A1	CYP367A1v2			CYP325C3
CYP345N1		CYP304E1					CYP334A1	CYP367A1v3			CYP325D1
CYP345N2		CYP305A1					CYP336B1	CYP367A1v4			CYP325D2
CYP347H1		CYP306A1					CYP336C1	CYP367B4v1			CYP325E1
CYP347H2		CYP307A2					CYP336D1	CYP367B4v2			CYP325F1
CYP347H3		CYP307B1						CYP367B5v1			CYP325F2
CYP347H4		CYP314A1a						CYP367B5v2			CYP325G1
CYP349E1		CYP314A1b						CYP428A1v1			CYP325H1
CYP349E2		CYP315A1						CYP428A1v2			CYP325J1
CYP349F1		CYP334B1						CYP429A1			CYP325K1
CYP349F2		CYP345A1									CYP329A1
CYP349F3P		CYP345A2
CYP349F4P		CYP345B1
CYP349F5P		CYP345C1
CYP349F6P		CYP345D1
CYP349F7P		CYP345D2
CYP352A1		CYP345D3
CYP353A1		CYP346A1
CYP411A1		CYP346A2
CYP413B1		CYP346B1
CYP434B1		CYP346B2
CYP3016C1		CYP346B3
		CYP347A1
		CYP347A2
		CYP347A3
		CYP347A4
		CYP348A1
		CYP349A1
		CYP349A2
		CYP349A3P
		CYP350A1
		CYP350B1
		CYP350C1
		CYP351A1
		CYP351A2
		CYP351A3
		CYP351A4
		CYP351A5
		CYP351A6
		CYP351A7
		CYP351A8
		CYP351B1
		CYP351C1
		CYP351D1
		CYP352A1
		CYP352A2
		CYP353A1

## Sheet: Table S14. Insect P450s sorted
Table S14. Insect P450s sorted by clan
P450 Clan	Anoplophora glabripennis	Dendroctonus ponderosae	Tribolium castaneum	Leptinotarsa decemlineata	Pediculus humanus	Acyrthosiphon pisum	Apis mellifera	Nasonia vitripennis	Plutella xylostella	Danaus plexippus	Drosophila melanogaster	Anopheles gambiae
CYP2	CYP15A1	CYP15A1	CYP15A1	CYP18A1	CYP15A1	CYP15A1	CYP15A1	CYP15A1	CYP15C1	CYP15C1	Cyp18a1	CYP15B1
CYP2	CYP18A1	CYP18A1	CYP18A1	CYP305A1	CYP18A1	CYP15A2P	CYP18A1	CYP18A1	CYP18A1	CYP18A1	Cyp303a1	CYP303A1
CYP2	CYP303A1	CYP303A1	CYP303A1	CYP306A1	CYP303A1	CYP15A3P	CYP303A1	CYP303A1	CYP18B1	CYP303A1	Cyp304a1	CYP304B1
CYP2	CYP305A1	CYP305F1	CYP304E1	CYP307A2	CYP305A1	CYP18A1	CYP305D1	CYP305D1	CYP303A1	CYP304F1	Cyp305a1	CYP304C1
CYP2	CYP306A1	CYP306A1	CYP305A1		CYP306A1	CYP303A1	CYP306A1	CYP306A1	CYP304F8V1	CYP305B1	Cyp306a1	CYP304J1
CYP2	CYP307A2	CYP307A2	CYP306A1		CYP307A2	CYP305E1	CYP307B1	CYP307A2	CYP304F9v1	CYP305B2	Cyp307a1	CYP305A2
CYP2	CYP307B1	CYP307B1	CYP307A2		CYP307B1	CYP306A1	CYP343A1		CYP304F9v2	CYP306A1	Cyp307a2	CYP305A3v1
CYP2	CYP352A1	CYP352B1	CYP307B1		CYP359A1	CYP307A2	CYP369A1		CYP305B1	CYP307A2		CYP305A3v2
CYP2						CYP307A4			CYP306A1			CYP305A4
CYP2						CYP307B1			CYP307A2			CYP305A12P
CYP2												CYP306A1
CYP2												CYP307A2
CYP2												CYP307B1
count	8	8	8	4	8	10	8	6	10	8	7	13
CYP3	CYP6BH3	CYP6BS2	CYP6BK1	CYP6BH1v1	CYP6CF1	CYP6CY1	CYP6AQ1	CYP6AQ4	CYP6AB28	CYP6AB94	Cyp6a2	CYP6M1v1
CYP3	CYP6BH4	CYP6BW1	CYP6BK2	CYP6BH1v2	CYP6CG1	CYP6CY2	CYP6AS1	CYP6AQ5	CYP6AB98	CYP6AB95	Cyp6a8	CYP6M1v2
CYP3	CYP6BJ4	CYP6BW2	CYP6BK3	CYP6BH2	CYP6CG2	CYP6CY3	CYP6AS2	CYP6AQ6P	CYP6AB99	CYP6AB96	Cyp6a9	CYP6M2
CYP3	CYP6BJ5	CYP6BW3	CYP6BK4	CYP6BJ1v1	CYP6CG3	CYP6CY4	CYP6AS2P1	CYP6AQ7	CYP6AB100	CYP6AB97	Cyp6a13	CYP6M3
CYP3	CYP6BJ6	CYP6BW4	CYP6BK5	CYP6BJ1v2	CYP6CG4	CYP6CY5	CYP6AS3	CYP6AQ8	CYP6AB101	CYP6AN23	Cyp6a14	CYP6M4
CYP3	CYP6BJ7	CYP6BW6	CYP6BK6	CYP6BJ2	CYP6CH1	CYP6CY6	CYP6AS4	CYP6AQ9	CYP6AE13	CYP6AW1	Cyp6a15p	CYP6N1v1
CYP3	CYP6BJ8	CYP6BX1	CYP6BK7	CYP6BJ3	CYP6CH2	CYP6CY7	CYP6AS5	CYP6AS27	CYP6AE85	CYP6CT1	Cyp6a16p	CYP6N1v2
CYP3	CYP6BJ9	CYP6CR1	CYP6BK8P	CYP6BQ15	CYP6CJ1	CYP6CY8	CYP6AS7	CYP6AS28P	CYP6AN14	CYP6FA3	Cyp6a17	CYP6N2
CYP3	CYP6BJ10	CYP6CR2	CYP6BK9	CYP6BQ16	CYP9AR1	CYP6CY9	CYP6AS8	CYP6AS29	CYP6AN24	CYP6FA4	Cyp6a18	CYP6P1
CYP3	CYP6BJ11	CYP6CR3	CYP6BK10	CYP6BQ17	CYP9AR2	CYP6CY10P	CYP6AS9P	CYP6AS30	CYP6AW1	CYP6JD1	Cyp6a19	CYP6P2
CYP3	CYP6BJ12	CYP6CR4	CYP6BK11	CYP6BQ18v1	CYP357A1	CYP6CY11P	CYP6AS10	CYP6AS31	CYP6BD11	CYP6JD2	Cyp6a20	CYP6P3
CYP3	CYP6BJ13	CYP6DE1	CYP6BK12	CYP6BQ18v2	CYP358A1	CYP6CY12	CYP6AS11	CYP6AS32	CYP6BF1v1	CYP9A86	Cyp6a21	CYP6P4
CYP3	CYP6BJ14	CYP6DE2	CYP6BK13	CYP6BQ19		CYP6CY13	CYP6AS11-de1b	CYP6AS33	CYP6BF1v2	CYP9A87	Cyp6a22	CYP6P5
CYP3	CYP6BJ15	CYP6DE3	CYP6BK14	CYP6BQ20		CYP6CY14	CYP6AS12	CYP6AS34	CYP6BF1v3	CYP9G6	Cyp6a23	CYP6R1v1
CYP3	CYP6BJ16	CYP6DE4	CYP6BK15P	CYP6BQ24		CYP6CY15	CYP6AS13	CYP6AS35	CYP6BF1v4	CYP9G7	Cyp6d2	CYP6R1v2
CYP3	CYP6BJ17	CYP6DF1	CYP6BK16P	CYP6BU1		CYP6CY16	CYP6AS14	CYP6AS36P	CYP6BG1	CYP9G23	Cyp6d2variant	CYP6S1v1
CYP3	CYP6BJ18	CYP6DG1	CYP6BK17	CYP6FB1		CYP6CY17	CYP6AS15	CYP6AS37P	CYP6BG2	CYP321G1	Cyp6d4	CYP6S1v2
CYP3	CYP6BJ19	CYP6DH1	CYP6BL1	CYP6ED1		CYP6CY18	CYP6AS16	CYP6BC2	CYP6BG3	CYP324D1	Cyp6d5	CYP6S2
CYP3	CYP6BJ20	CYP6DH2	CYP6BM1	CYP6ED2		CYP6CZ1	CYP6AS17	CYP6BD2	CYP6BG4	CYP324D2	Cyp6g1	CYP6Y1
CYP3	CYP6BJ21	CYP6DH3	CYP6BN1	CYP6EE1		CYP6DA1	CYP6AS18	CYP6BD2-de4b	CYP6BG5	CYP324D3	Cyp6g2	CYP6Y2
CYP3	CYP6BJ22P	CYP6DJ1	CYP6BP1	CYP6EF1		CYP6DA2	CYP6AS19	CYP6BD3	CYP6BG6	CYP332A10	Cyp6t1	CYP6Z1
CYP3	CYP6BJ23P	CYP6DJ2	CYP6BP2P	CYP6EG1		CYP6DB1	CYP6BC1	CYP6BD4	CYP6CN1	CYP337D1	Cyp6t2p	CYP6Z2
CYP3	CYP6BJ24	CYP6DK1	CYP6BQ1	CYP6EH1		CYP6DC1	CYP6BD1	CYP6BD5	CYP6CT1	CYP338A1	Cyp6t3	CYP6Z3
CYP3	CYP6BJ25P	CYP9Z18	CYP6BQ2	CYP6EJ1		CYP6DD1	CYP6BE1	CYP6CK2P	CYP6CV2	CYP354A17	Cyp6u1	CYP6Z4
CYP3	CYP6BJ26P	CYP9Z19	CYP6BQ3P	CYP6FC1		CYP6-un1P	CYP6BE6	CYP6CK3	CYP6FM1	CYP365A1	Cyp6v1	CYP6AA1
CYP3	CYP6BJ27P	CYP9Z20	CYP6BQ4	CYP9V1			CYP9P1	CYP6CK4	CYP6JE1		Cyp6w1	CYP6AA2
CYP3	CYP6BJ28	CYP9Z21	CYP6BQ5	CYP9V2v1			CYP9P2	CYP6CK5	CYP6JE2		Cyp9b1	CYP6AD1
CYP3	CYP6BJ29	CYP9Z22	CYP6BQ6	CYP9V2v2			CYP9Q1	CYP6CK6	CYP6JR1		Cyp9b2	CYP6AF1
CYP3	CYP6BJ30	CYP9Z23	CYP6BQ7	CYP9Z8			CYP9Q2	CYP6CK7	CYP6JR2		Cyp9c1	CYP6AF2
CYP3	CYP6BQ26	CYP9Z24	CYP6BQ8	CYP9Z9			CYP9Q3	CYP6CK8	CYP9G2		Cyp9f2	CYP6AG1
CYP3	CYP6BQ27	CYP9Z34	CYP6BQ9P	CYP9Z10			CYP9R1	CYP6CK9P	CYP9G4		Cyp9f3p	CYP6AG2
CYP3	CYP6BQ28P	CYP9Z35	CYP6BQ10	CYP9Z11			CYP9S1	CYP6CK10	CYP9G10		Cyp9h1	CYP6AH1
CYP3	CYP6BQ29	CYP9Z36	CYP6BQ11	CYP9Z12v1			CYP336A1	CYP6CK11	CYP9G11v1		Cyp28a5	CYP6AJ1
CYP3	CYP6BQ30	CYP9Z37	CYP6BQ12	CYP9Z12v2				CYP6CK11-de3b6b	CYP9G11v2		Cyp28c1	CYP6AK1
CYP3	CYP6BQ31	CYP9Z38	CYP6BQ13v1	CYP9Z13				CYP6CK12	CYP9G24		Cyp28d1	CYP9J3
CYP3	CYP6BQ32	CYP9AN1	CYP6BQ13v2	CYP9Z14v1				CYP6CK13	CYP9AJ1		Cyp28d2	CYP9J4
CYP3	CYP6BS4	CYP9AP1	CYP6BQ14P	CYP9Z14v2				CYP6CL1	CYP321E1		Cyp308a1	CYP9J5
CYP3	CYP6EF2	CYP9AZ1	CYP6BR1	CYP9Z14v3				CYP6CY3	CYP321E2		Cyp309a1	CYP9K1
CYP3	CYP6HD1	CYP345E1	CYP6BR2	CYP9Z15				CYP9P3	CYP337B14		Cyp309a2	CYP9L1
CYP3	CYP6HD2	CYP345E2	CYP6BR3	CYP9Z16				CYP9P4	CYP338A1 ortholog		Cyp310a1	CYP9L2
CYP3	CYP6HD3	CYP345E3	CYP6BS1	CYP9Z25				CYP9P5	CYP338A1 ortholog		Cyp317a1	CYP9L3
CYP3	CYP9D9P	CYP345F1	CYP6BT1	CYP9Z26				CYP9AG1	CYP354A8			CYP9M1
CYP3	CYP9Y5	CYP347B1	CYP9D1	CYP9Z27				CYP9AG2	CYP365A1a			CYP9M2
CYP3	CYP9Z44	CYP347D1	CYP9D2	CYP9Z28				CYP9AG3	CYP365A1b			CYP329A1
CYP3	CYP9Z45	CYP347E1	CYP9D3	CYP9Z29				CYP9AG4	CYP365A2P
CYP3	CYP9Z46	CYP393A1	CYP9D4	CYP9Z30				CYP9AG5	CYP429A1
CYP3	CYP9Z47	CYP393A2	CYP9D5	CYP9Z31				CYP9AG6
CYP3	CYP9Z48		CYP9D6	CYP9AV1				CYP9AG7
CYP3	CYP9Z49		CYP9D7	CYP9AY1				CYP9AG8P
CYP3	CYP9Z50		CYP9D8	CYP345F2				CYP9AH1
CYP3	CYP9Z51		CYP9D10	CYP345F3				CYP9AH2
CYP3	CYP9BP1		CYP9W1	CYP345G1				CYP9AH3
CYP3	CYP9BQ1		CYP9Y1	CYP345G2				CYP9AH4
CYP3	CYP9BR1P		CYP9Z1	CYP345H1				CYP9AH4-de1b
CYP3	CYP345F4		CYP9Z2	CYP345H2				CYP9AH5
CYP3	CYP345M1		CYP9Z3	CYP347C1				CYP9AH6
CYP3	CYP345N1		CYP9Z4	CYP413A1				CYP9AH7
CYP3	CYP345N2		CYP9Z5					CYP336B1
CYP3	CYP347H1		CYP9Z6					CYP336C1
CYP3	CYP347H2		CYP9Z7					CYP336D1
CYP3	CYP347H3		CYP9AA1
CYP3	CYP347H4		CYP9AB1
CYP3	CYP413B1		CYP9AC1
CYP3			CYP9AD1
CYP3			CYP9AF1
CYP3			CYP345A1
CYP3			CYP345A2
CYP3			CYP345B1
CYP3			CYP345C1
CYP3			CYP345D1
CYP3			CYP345D2
CYP3			CYP345D3
CYP3			CYP346A1
CYP3			CYP346A2
CYP3			CYP346B1
CYP3			CYP346B2
CYP3			CYP346B3
CYP3			CYP347A1
CYP3			CYP347A2
CYP3			CYP347A3
CYP3			CYP347A4
CYP3			CYP348A1
count	63	47	82	57	12	25	33	60	46	25	41	44
CYP4	CYP4G104	CYP4G55	CYP4G7	CYP4G29	CYP4G38	CYP4G51	CYP4G11	CYP4C60	CYP4G77	CYP4G124	Cyp4c3	CYP4C25
CYP4	CYP4G105	CYP4G56	CYP4G14	CYP4G34	CYP4G39	CYP4CH1	CYP4G11v2	CYP4G43	CYP4G78	CYP4G125	Cyp4d1	CYP4C26
CYP4	CYP4Q23	CYP4AA1	CYP4H10	CYP4G57	CYP4BS1	CYP4CH2	CYP4AA1	CYP4G44	CYP4M11	CYP4L34	Cyp4d2	CYP4C27
CYP4	CYP4Q24	CYP4BD3	CYP4H11	CYP4G58	CYP4BS2	CYP4CH3	CYP4AB3	CYP4AA1	CYP4M19	CYP4M47	Cyp4d8	CYP4C28
CYP4	CYP4Q25	CYP4BD4v1	CYP4Q1	CYP4Q10	CYP4BS3	CYP4CJ1	CYP4AV1	CYP4AB4	CYP4M20	CYP4M48	Cyp4d14	CYP4C35
CYP4	CYP4Q26	CYP4BD4v2	CYP4Q2	CYP4Q11	CYP4BT1	CYP4CJ2		CYP4AB5	CYP4M21	CYP4S26	Cyp4d20	CYP4C36
CYP4	CYP4Q27	CYP4BD6	CYP4Q3	CYP4Q12	CYP4BU1	CYP4CJ3		CYP4AB6	CYP4M22	CYP4AU1 ortholog	Cyp4d21	CYP4C37
CYP4	CYP4Q28	CYP4BG3	CYP4Q4	CYP4Q13	CYP4BU2	CYP4CJ4		CYP4AB7	CYP4M23	CYP4AU2 ortholog	Cyp4e1	CYP4D15
CYP4	CYP4Q29	CYP4BQ1	CYP4Q5	CYP4AA1	CYP4BV1	CYP4CJ5		CYP4AB8	CYP4M49	CYP4CG20	Cyp4e2	CYP4D16
CYP4	CYP4Q30	CYP4BQ2	CYP4Q6	CYP4BN12v1		CYP4CK1		CYP4AB9	CYP4M50	CYP340N2	Cyp4e3	CYP4D17
CYP4	CYP4Q31	CYP4BR4	CYP4Q7v1	CYP4BN12v2		CYP380A1		CYP4AB10	CYP4S10v1	CYP340AV1	Cyp4g1	CYP4D22
CYP4	CYP4AA2	CYP4CV1	CYP4Q7v2	CYP4BN13v1		CYP380A2P		CYP4AB11	CYP4S10v2	CYP340AW1	Cyp4g15	CYP4G16
CYP4	CYP4AA2-de1b2b3b	CYP4CV2	CYP4Q8	CYP4BN13v2		CYP380B1		CYP4AB11-de7b8b10b11b	CYP4AU1 ortholog	CYP340AW2	Cyp4p1	CYP4G17
CYP4	CYP4AA3	CYP4EX1	CYP4Q9P	CYP4BN13v3		CYP380C1		CYP4AB12	CYP4DK1v1	CYP340AW3	Cyp4p2	CYP4H14
CYP4	CYP4BN19	CYP349B1	CYP4AA1	CYP4BN13v4		CYP380C2		CYP4AB13	CYP4DK1v2	CYP340AW4	Cyp4p3	CYP4H15
CYP4	CYP4BN20	CYP349B2	CYP4BM1	CYP4BN14v1		CYP380C3		CYP4AB14	CYP340S1v1	CYP340AW5	Cyp4s3	CYP4H15v2
CYP4	CYP4BN21P	CYP410A1	CYP4BN1	CYP4BN14v2		CYP380C4		CYP4AB15	CYP340S1v2	CYP341A20	Cyp4aa1	CYP4H16
CYP4	CYP4BN22	CYP410A2	CYP4BN2	CYP4BN15		CYP380C5v1		CYP4AB16	CYP340T1	CYP341A21	Cyp4ac1	CYP4H17
CYP4	CYP4BN23P	CYP410C1	CYP4BN3	CYP4CW1		CYP380C5v2		CYP4AB16-de1b2b	CYP340U1v1	CYP366A1	Cyp4ac2	CYP4H18
CYP4	CYP4BN24	CYP411A1	CYP4BN4	CYP350D1		CYP380C6		CYP4AB16-de1c2c11c12c	CYP340U1v2	CYP367A1	Cyp4ac3	CYP4H19
CYP4	CYP4BN25P	CYP433A1	CYP4BN5	CYP350D2		CYP380C7		CYP4AB17P	CYP340U2	CYP367B15	Cyp4ad1	CYP4H24
CYP4	CYP4BN26P	CYP434A1	CYP4BN6	CYP350D3		CYP380C8		CYP4AB18	CYP340V1v1	CYP367B16	Cyp4ae1	CYP4H25
CYP4	CYP4BN27		CYP4BN7	CYP350D4		CYP380C9		CYP4AB19	CYP340V1v2	CYP405A7	Cyp311a1	CYP4H26
CYP4	CYP4BR6		CYP4BN8	CYP412A1v1				CYP4AB20	CYP340V2	CYP405A8	Cyp312a1	CYP4H27
CYP4	CYP4EH1		CYP4BN9	CYP412A1v2				CYP4AB21	CYP340W1v1	CYP421C1	Cyp313a1	CYP4J5
CYP4	CYP4EH2		CYP4BN10	CYP412A1v3				CYP4AB22	CYP340W1v2		Cyp313a2	CYP4J9
CYP4	CYP4EJ1		CYP4BN11	CYP412A2				CYP4AB23	CYP340X1		Cyp313a3	CYP4J10
CYP4	CYP349E1		CYP4BR1	CYP422A1				CYP4AV5	CYP340X-frag1		Cyp313a4	CYP4K2
CYP4	CYP349E2		CYP4BR2P					CYP4BW3	CYP340X-frag2		Cyp313a5	CYP4AA1
CYP4	CYP349F1		CYP4BR3					CYP4BW4	CYP340Y1		Cyp313b1	CYP4AA1-de7b8b
CYP4	CYP349F2		CYP349A1					CYP4BW5	CYP340Z1		Cyp316a1	CYP4AR1
CYP4	CYP349F3P		CYP349A2					CYP4BZ1	CYP340AF1		Cyp318a1	CYP325A1
CYP4	CYP349F4P		CYP349A3P					CYP4BZ2	CYP341A12			CYP325A2
CYP4	CYP349F5P		CYP350A1					CYP4CA1	CYP341G1			CYP325A3
CYP4	CYP349F6P		CYP350B1						CYP366C1			CYP325B1
CYP4	CYP349F7P		CYP350C1						CYP366C2			CYP325C1
CYP4	CYP411A1		CYP351A1						CYP367A1			CYP325C2
CYP4	CYP434B1		CYP351A2						CYP367A1v2			CYP325C3
CYP4	CYP3016C1		CYP351A3						CYP367A1v3			CYP325D1
CYP4			CYP351A4						CYP367A1v4			CYP325D2
CYP4			CYP351A5						CYP367B4v1			CYP325E1
CYP4			CYP351A6						CYP367B4v2			CYP325F1
CYP4			CYP351A7						CYP367B5v1			CYP325F2
CYP4			CYP351A8						CYP367B5v2			CYP325G1
CYP4			CYP351B1									CYP325H1
CYP4			CYP351C1									CYP325J1
CYP4			CYP351D1									CYP325K1
CYP4			CYP352A1
CYP4			CYP352A2
count	39	22	49	28	9	23	5	34	44	25	32	47
mito	CYP12T1	CYP49A1	CYP12H1	CYP12H2	CYP49A1	CYP49A1	CYP301A1	CYP12K1	CYP49A1	CYP49A1	cyp12a4	CYP12F1
mito	CYP12T2	CYP301A1	CYP49A1	CYP12H3	CYP301A1	CYP301A1	CYP301B1	CYP301A1	CYP301A1	CYP301A1	cyp12a5	CYP12F2
mito	CYP12T3P	CYP301B1	CYP301A1	CYP12J1	CYP301B1	CYP302A1	CYP302A1	CYP301B1	CYP301B1	CYP301B1	Cyp12b2	CYP12F3
mito	CYP12T4P	CYP302A1	CYP301B1	CYP12J2	CYP301C1	CYP314A1	CYP314A1	CYP302A1	CYP302A1	CYP302A1	Cyp12c1	CYP12F4
mito	CYP12T5	CYP314A1	CYP302A1	CYP12J4	CYP302A1	CYP314A2	CYP315A1	CYP314A1	CYP314A1	CYP314A1	Cyp12d1	CYP49A1
mito	CYP12T6	CYP315A1v1	CYP314A1a	CYP12J5	CYP314A1	CYP315A1	CYP334A1	CYP315A1	CYP315A1	CYP315A1	Cyp12e1	CYP301A1
mito	CYP49A1	CYP315A1v2	CYP314A1b	CYP49A1	CYP334C1	CYP353B1		CYP334A1	CYP333A5	CYP333A14	Cyp49a1	CYP302A1
mito	CYP301A1	CYP334E1	CYP315A1	CYP301A1	CYP334D1P				CYP333B15	CYP333B33	Cyp301a1	CYP314A1
mito	CYP301B1	CYP334E2	CYP334B1	CYP301B1					CYP333B16	CYP333B34	Cyp302a1	CYP315A1
mito	CYP302A1		CYP353A1	CYP302A1					CYP339A1	CYP333C1	Cyp314a1
mito	CYP314A1			CYP314A1					CYP428A1v1	CYP339A1	Cyp315a1
mito	CYP315A1			CYP334E3					CYP428A1v2	CYP428A1
mito	CYP334E5			CYP353A2
mito	CYP353A1
count	14	9	10	13	8	7	6	7	12	12	11	9
	CLAN 2
	CLAN 3
	CLAN 4
	MITO CLAN

## Sheet: Table S15. Insect P450s by clan
Table S15. Insect P450s by clan
	P450 Clan	Anoplophora glabripennis	Dendroctonus ponderosae	Tribolium castaneum	Leptinotarsa decemlineata	Pediculus humanus	Acyrthosiphon pisum	Apis mellifera	Nasonia vitripennis	Plutella xylostella	Danaus plexippus	Drosophila melanogaster	Anopheles gambiae
	Clan 2	8	8	8	4	8	10	8	6	10	8	7	13
	Clan 3	63	47	82	57	12	25	33	60	46	25	41	44
	Clan 4	39	22	49	28	9	23	5	34	44	25	32	47
	mito clan	14	9	10	13	8	7	6	7	12	12	11	9

## Sheet: Table S16. UGT Genes
Table S16. List of UDP-glycosyltransferase (UGT) genes identified in the Anoplophora glabripennis genome.
Family	Name	Scaffold	Transcript	Length (aa)	Exon
UGT352	AglaUGT_01	Scaffold0072	AGLA004764	513	4
	AglaUGT_02	Scaffold0072	AGLA004763	510	4
	AglaUGT_03	Scaffold0072	AGLA004762-02	510	4
	AglaUGT_04	Scaffold0072	AGLA004762-01	479	4
	AglaUGT_05p	Scaffold0072	AGLA004761-02-p	480	4
	AglaUGT_06	Scaffold0072	AGLA004761-01	510	4
	AglaUGT_07	Scaffold0072	AGLA004760	518	4
	AglaUGT_08	Scaffold0072	AGLA004759	516	4
	AglaUGT_09	Scaffold0072	AGLA004758	518	4
	AglaUGT_10p	Scaffold0072	AGLA004757-p	259	4
	AglaUGT_11	Scaffold0072	AGLA004757x	518	4
	AglaUGT_12	Scaffold0072	AGLA004756, AGLA004755	518	4
	AglaUGT_13	Scaffold0072	AGLA004754	514	4
	AglaUGT_14p	Scaffold0072	AGLA004753-p	360	4
	AglaUGT_15	Scaffold1271+Scaffold0772	AGLA017104	514	4
	AglaUGT_16	Scaffold3646+Scaffold0772	AGLA017105	517	4
	AglaUGT_17p	Scaffold0772	AGLA017105x-p	355	4
	AglaUGT_18	Scaffold0772	AGLA017106	520	4
	AglaUGT_19p	Scaffold0772	AGLA017106x-p	422	4
	AglaUGT_20	Scaffold0772	AGLA017107	521	4
	AglaUGT_21	Scaffold0167	AGLA008362, AGLA008361	522	4
UGT321	AglaUGT_22	Scaffold0076	AGLA006649	516	4
	AglaUGT_23	Scaffold0076	AGLA006648-01	518	5
	AglaUGT_24	Scaffold0076	AGLA006648-02	517	4
	AglaUGT_25	Scaffold0076	AGLA006648-03	518	4
	AglaUGT_26	Scaffold0076+Scaffold6585	AGLA006648-04-p	260	4
	AglaUGT_27	Scaffold0076	AGLA006648-05	518	4
	AglaUGT_28	Scaffold0208	AGLA009328	518	4
	AglaUGT_29	Scaffold0208	AGLA009330	517	4
	AglaUGT_30	Scaffold0339	AGLA004472-01	531	4
	AglaUGT_31	Scaffold0339	AGLA004472-02	535	4
	AglaUGT_32	Scaffold0339	AGLA004471	524	3
	AglaUGT_33	Scaffold0682	AGLA012904	516	4
	AglaUGT_34	Scaffold0252	AGLA003374	521	4
UGT328	AglaUGT_35	Scaffold0450	AGLA010720, AGLA010723	512	4
	AglaUGT_36	Scaffold0450	AGLA010721, AGLA010723	512	4
	AglaUGT_37	Scaffold0450	AGLA010722, AGLA010723	512	4
	AglaUGT_38	Scaffold0450	AGLA010724, AGLA010725	511	5
UGT324	AglaUGT_39	Scaffold0044	AGLA003186-01	514	4
	AglaUGT_40p	Scaffold0044	AGLA003186-02-p	443	4
	AglaUGT_41	Scaffold0044	AGLA003185	513	4
	AglaUGT_42	Scaffold0044	AGLA003184	521	4
	AglaUGT_43	Scaffold0044	AGLA003183-01	515	4
	AglaUGT_44	Scaffold0044	AGLA003183-02	498	4
	AglaUGT_45	Scaffold0044	AGLA003183-03	514	4
	AglaUGT_46	Scaffold0044	AGLA003182	523	4
	AglaUGT_56	Scaffold0110	AGLA006596-02	524	4
	AglaUGT_57	Scaffold0110	AGLA006595	522	4
	AglaUGT_58	Scaffold0110	AGLA006593	523	4
UGT323	AglaUGT_47	Scaffold0133	AGLA004615-01	514	4
	AglaUGT_48	Scaffold0133	AGLA004615-02	516	4
	AglaUGT_49	Scaffold0133	AGLA004614-01	517	4
	AglaUGT_51	Scaffold0133	AGLA004614-03	518	4
UGT325	AglaUGT_50p	Scaffold0133	AGLA004614-02-p	385	4
	AglaUGT_52	Scaffold0133	AGLA004613	511	4
	AglaUGT_53	Scaffold0133	AGLA004612	507	4
	AglaUGT_54	Scaffold0133	AGLA004611	507	4
	AglaUGT_55	Scaffold0110	AGLA006596-01	517	4
UGT312	AglaUGT_59	Scaffold0435	AGLA010475	517	5
	AglaUGT_60	Scaffold0435	AGLA010474	517	5
	AglaUGT_61	Scaffold0435	AGLA010473	517	5
	AglaUGT_62	Scaffold0367	AGLA010811	518	5
UGT353	AglaUGT_63	Scaffold0749	AGLA017905	514	5
	AglaUGT_64	Scaffold0749	AGLA017906	515	5
UGT50	AglaUGT_65	Scaffold0068	AGLA003806	526	5

## Sheet: Table S30. Nuclear Receptors
Table S30. A. glabripennis nuclear receptors.
>AglaHR78	MDLEQSIKTEMLSDKNRNNSNMCQTVELCVVCGDRASGRHYGAISCEGCKGFFKRSIRKQLGYQCRGSKNCEVTKHHRNRCQYCRLQKCLACGMRSDSVQHERKPIIDKKEYTNNTEIKFNPNAINAVNKIFIRKDLNTETGLIPNPFCPSDLGLQFLNKRIANSTASELPFHLSPSQASIEDDISMDSTNTGTELSDALTMARDKQMISKALDTMARVQCLNGTDLATLTSEENCFDYDGPILQDQHIPFNLQIPGPVPPYLNIHYICESGSRLLFLSVHWAKNIPAFQYLSSETQVSLLRGCWSELFTLGLAQCSQSLSLSTILSALISHLHASIAQDKMSANKVKQVTDHIVKLQDYVTSMNRLLLRLPPLRALEPNILEELFFAGLIGQVQIDSV…
>AglaSVP	MALVASSWRESSLVNPIPTSLNSLPNGLNPLPPTVGSGNLNPLPTNINPITIENPDIALINRQTPSQNSQNSANSADKNQNIECVVCGDKSSGKHYGQFTCEGCKSFFKRSVRRNLTYSCRGSRNCPIDQHHRNQCQYCRLKKCMKMGMRREGNKQLYPAHNTVQRGRVPPSQPSLPGLSNQFLNSTDSVTTSLSNHTYLSSYISLLLRAEPYPTSRYGQCIQTNNIMGIDNICELAARLLFSAVEWARNIPFFPDLQVTDQVALLRLVWSELFVLNASQCSMPLHVAPLIAAAGLHASPMCADRVVQFMDHIRIFQEQVEKLKALHVDSAEYSCLKAIVLFTTGKSLNSSLITQPHGKKINA
>AglaHR3	MQQTNTIRQQSSAQSVQHRSGDDCESVALPSYIFLCSSSYYLRMTFFTMELKIMIILDSEIFYSLISKLKTQHSLASLKCTHFHDNQCFISCYIKLIILLFSDPSQISELLSKTISDAHTRTCLYSLEHIHEMFRKPHDLTRLLFYKNMVHEDLWLECAQKLTTIIQQIIEFAKMVPGFMKLSQDDQIVLLKAGSFELAIIRMSRYLDLSQNSVLYGDTMLPQNLFFSSDTTEMKLVTYVFEVAKSIAELKLTETELALYSACVLLSPDRPGLKGIGEIGRLSQAVLKALRLELDRNHSLPIKGDVTVCDALLTKIPTLREISMLHMEALGKLKRSAPHLDFPALHKELFSVDS
>AglaUSP	MMKKEKPMMSVTAIIQGAQAQHWGRTLAGFGGPHVPLGYPCTNGLSLDQNLSMGPLGPQSPLEMKPDASTLGQFSPQGPNSPGSFSVGHAGLLSPSSGGQKGATSPYPPNHPLSGSKHLCSICGDRASGKHYGVYSCEGCKGFFKRTVRKDLSYACREEKNCIIDKRQRNRCQYCRYQKCLAMGMKREAVQEERQRTKDRDTSEVESTSNMQTEMPIERLLEAEKRVECNDPPVPLESAVTNICQATNKQLLQLVEWAKLIPHFTSLPVSDQVLLLRAGWNELLIAAFSHRSIQAQEGIVLATGLTVNKSTAHAVGVGTIYDRVLSELVNKMKEMRMDKTELGCLRAIILFNPDVRGLKSIQEVEILREKIYAVLEEYTRTTHPNEPGRFAKLLLRLPA…
>AglaHR4	MTLTRTPCELDKMSLFQDLKLKRRKVDSRCSSDGESVADTSTSSPDLVGPASPKMSDAAVNPPSPDSTPLQVQPPDPPEPTLDKISSRLEDSGVFDGGGTASVIRALPPQRSHSPPIRPAPTFSPSQPPRPHSSPGRPANISPRASPVIRHTPLLLQPTASPPRNFPPTIVTCQEPTSTMPSILTSKPRGVIISQQPTLSQSQQLWLKHSRINGVKPELIGGSFTTSPNVHFGDIKPPLSPMPRSATSIPVRQTPTVIMGEAGGVRTMIWSQPALCSTPTSPICEPQGMHPTTSNWTGGSPNVSNTEESAAQMLLNLGQDRLRLPVSRPVVAPQSPTSGHFASAPLNMEQLWAGDLRQVPVTQQTQALNLTSATPGLQHTYGSQAAEMKIMGLSEAMGG…
>AglaFTZ-F1	MHEETASMSVPGPVAVSAGQSEGSPTPTAVVVNAAEVDLEVAPDADNVELQVPFAANSGGASAISGVDMGASYQISGPATSLTAGDLPDTKDGIEELCPVCGDKVSGYHYGLLTCESCKGFFKRTVQNKKVYTCVAERSCHIDKTQRKRCPYCRFQKCLEVGMKLEAVRADRMRGGRNKFGPMYKRDRARKLQMMRQRQLAAQTLRGSSLGDAMYSSQPGTSPFANIHIKQEIQIPQVSSLTSSPDSSPSPIAVALGQVNTSNLVQQASSQQPALQIVGVPGGPSSMVMGPDNKLWGSANSTTTSPHSLSPKAFQFDTVVQGGSAPPSSKVSPLIRDFVQAIDDREWQNSLYTLLQNQTYNQCEVDLFELMCKVLDQNLFSQVDWARNSVFFKDLKVDD…
>AglaHR38	MLYCIISVLLIIKLRYHLFQAPFGSSSFADLLNAPYSDDPSGALASEDIDPFAEVALQSQPSSPAPLPSFQETYSVRYQAPNSATVKMDEECFSVSYHQQTTPHNISLSHYDYQQLQYSSTTNPYYPSPQMCTSSFDASLSQESYSLPPYQTSELHIATQNPRQRRASLPLQRSESTSSSESPQLRLGHAPSACSSAASSPGGPPEQISTSKGPTPSSPSQLCAVCGDTAACQHYGVRTCEGCKGFFKRTVQKGSKYVCLADKACPVDKRRRNRCQFCRFQKCLAVGMVKEVVRTDSLKGRRGRLPSKPKSPQESPPSPPVSLITALVRAYVDTTPDLANLDYSQYLEPSPIEPNISEADKIQQFYTLLTTSVDVIKNFADKIPGFLEICSEDRELLFQ…
>AglaERR	MMTDTNVAGVVSTGCLPHIKKELDGFSECSPSNSDMYSPTTTVMNEPIIRSSEVKLDYHDTSYERKLRSPSSPERQYCSSTTQPHTDSGMGHIEGEMKEEDSPRRLCLVCGDVASGFHYGVASCEACKAFFKRTIQGNIEYTCPASGECEINKRRRKACQACRFRKCLRSGMLKEGVRLDRVRGGRQKYRRNPESPYQVQVVTARPMLLLEDIKMLEALAACEPDCLEINTTLENSKHRTLSILSDLYDKELVGIIGWAKQIPGFTDLSLNDQMRLLQSTWAEILTLTLAFRSLPLMSLGRLKFATDFTLDEKQSRDCGAIELYQTCCHVVDRLDSLSILKEEYYLLKALILTNSDVRLDEYQSLKKFRDTILSALSDAIGILRPTGVVSQIQQLLLCM…
>AglaE78	SIPTAPHQFPGQSISANAFRLFQGFFRRSIQKQIEYRCLRDGKCLVIRLNRNRCQYCRFKKCLAVGMSRDCKYSDISPCIPVRYGRVPKRSRERSTDEQTRVTTSDADQSDAETKQLAVYDVILTVSQAHHANCGYTEEHTRNLVRKPIILPPASPEVDNEVASSTAESLETEKCWLWQQFASNITPSVQRVVEFAKRVPGFCDLGQDDQLILIKIGFFEIWLSHVARLTTNTSLMFDDGTSVSRQQLETMYDNEFTSSVIHFANTFNALSLNDTEVGLFSAVVLLTADRPGITDVNFTSDSDTKAQMSYGAVSRNHASEPQIFSNLLIKLPELRNLGARHTAHLDWFRMNWTKLTLPPLFAEIFDIPKSEDDLQ
>AglaPNR	LQMEENPSAPKSESLCKVCGDKASGKHYGVASCDGCRGFFKRSIRRNLEYICKENGHCIVDVTRRNQCQACRFKKCLQVNMKRDGKXXXXITSSFYNFQRQHNSVLTISSRTGIKDDEVSSSEEITQNKSADNESAIEDSNSRLELPIVSESCRTSNVRQLSYRDQSILLEESWSELFVLTAAQWALPVDDAVLISNAVAPTSRHSVLEEDARKLREIISRLNLLRVDHTEYACLKALVLFKADQTHVMLHEYCSQRQNQHKGRFGKLLLTLPGVQSVSRRGLEELLFRQTVGDVAIDRLLGDLAKATHP
>AglaKnirps	MTWSYNIKTEIMNQTCKVCGEPAAGFHFGAFTCEGCKSFFGRSYNNLSSISECKNNGECIINKKNRTACKACRLRKCLLVGMSKSGSRYGRRSNWFKIHCLLQEQQQQQQQAGLNMQQGIKPPQKTPPLHHQPLGMGLLGVNGFPPPLLHLPKTKEELMLLGLDEYKNSASPSVSSPESHNSDSSVEVSDARRLPLFPGLLPPTFLPPPGLLFPPGYPPLYPGLLQPANNNNRLMRNHNPGVEAFNKRVFLDAVLQSQRSPTPEEVETPVPAVSPIQEDPIDLSMKTASERGSSPAHSDRSGSVVTERGNGSEADEESDCESEKELKRIKILRPTPLDLTTKV
>AglaEagle	MRILEKSFFGRTYNNISSISECKNNGECVINKKNRTACKACRLRKCLLVGMSKSGSRYGRRSNWFKIHCLLQEQQQAGANIAAAANLLRPHPYLTPLFRNPPTTIPTAVRDARSSESDSGASSADPDDEMRSTSALSYLKTASPSSERDYYSNNSIKKLPSPASDSEYFSRRKLVSALNHAPSVSPASLPSVSPGGVVPKWLPPLQGIGDPSAWRELWLRAPPPVAAPAPDQDQPIDLSVKPQSERTPPRRDSDSDHELSIDVGVDEPVKSVPLDLTLDRQVADVTN
>AglaDSF	MSFCQASGARVKRANAQHERGPRKPKLQPQTPSQSHHHHSPPLGHHGLPHMPPSSMAGGGDGKLPSASSGAFHFSHGVFAAATPHHPLKALQLPPPPTAMSSPQAHPLDALPLPMFHPPALPPPPGLLHILMSAEKCQELVWGTKLSQIEPSSSDSSQGLVSSPAGLSLTSSPPLAPLPLTPTWEMLQTLSKHDQLLLLQESWKELFLLHLAQWSVPWDLSTLLGCPQARERLPADLHTATEIKTIQEIMCRFRQISPDGSECGCMKAILLFTPETAGLCDVQPVEMLQDQAQCILGDYVRTRYPRQPTRFGRLLLLVPSLRAIRPLTVELLFFKETIGEIPITQLLGDMYYMEKCVTPS
>AglaE75	MPGRALRTSSPIHTAVRAHVIGESAKKCKMGEELPILKGILNGVVNYHNAPVRFGRVPKREKARILAAMQQSSNSRTLEKAVTAELEDEQRLLATVVRAHIDTCDFTRDKVEPMLQRARDHPSYTACPPTLACPLNPNPQPLTGQQELLQDFSKRFSPAIRGVVEFAKRIPGFSLLAQDDQVTLLKAGVFEVLLVRLACMFDSQTSSMICLNGQVLKRDSIHNSSNARFLMDSMFDFAERMNALRLSDAEIGLFCSVVVIAADRPGLRNTELIEKMHNKLKAALHVVVSQNHNGRPHILDELMKKIPDLRTLNTLHSEKLLAFKMTEQQQMMQQQQHHLWNSPLEEESSSKSPAASSWSSSSDVTMDEAKSPLGSVSSTESMCSSEMTNIHDYHQPIGH…
>AglaEcR	MYMRRKCQECRLKKCLSVGMRPECVVPEVQCAVKRKEKKAQKEKDKPNSTTNGSPEMIKLEPELSDSEKTLTNGVKPISPEQEELIHRLVYFQNEYEHPSEEDVKRIINQPMEGEDQCDIRFRHITEITILTVQLIVEFAKRLPGFDKLLREDQIALLKACSSEVMMFRMARRYDVQSDSILFVNNQPYSRDSYNLAGMGETIEDLLHFCRTMYSMKVDNAEYALLTAIVIFSERPALIEGWKVEKIQEIYLEALRAYVDNRRKPRPGTIFAKLLSVLTELRTLGNQNSEMCFSLKLKNKKLPPFLAEIWDVDLKT
>AglaHNF4	MESKINIKWTMSNIAVMLPEQRNLSPDLSIARVGSRIMDELVKPMTEVQIDDTEFACLKAIVFFDPNAKGLSEPARIKALRYQIQINLEDYISDRQYDSRGRFGELLLTLPALQSITWQMIEQIQFAKLFGVAHIDSLLQEMLLGGKINKKLFYDYKLYQRVGTRNRVIIVIITSLGNMCISYMQSRLDSISYIHLKYFFALCTNPLIKFSSHVHFHCTEKTIIVFTHLLFV
>AglaHR51	MQQPPDRSAAAALAGDNSKNENKKKVKINNKSKSENSNGNKRKNKKKNKNDSKNKKQKLEEDQEQEPECHDLAVQNERQPRNTATIRPETLRDMSAEQERALREAAVAVGVFGPPVSLTMALTPSRYTNSFLPPVSHPSLPNREPSPTKDNSDNDGNFLQQKATTCLVPKIQLVCNTDPLACRQSNNNLSNFNPTRRLQPSTLKTKLANDCTPIPPK
>AglaHR83	MALDLLHQSGRFRIRHLPGTPLRLRIGLHTGPCCAGVVGLTMPRYCLFGDTVNTASRMESTGSAWRIHLSQATKIRLERAGGYQIEYRGPTEVKGKGTMDTYWLLGKAGFDKPLPDPPSI
>AglaHR96	MTKMKVKVDIKLCGVCGDKALGYNFNAVTCESCKAFFRRNALVQKEFKCPFNNQCDITTVTRRFCQKCRLDKCFRIGMCKDLIMSEQDKVAKRQKIEENRAKKRSIGGFKSGFKKIKKESIEADSQESDYLGSNYNTDSDSKDTSFAEQNYDPISKGLQNAMLNNNLDPSPIESILCEAIKLEYEAFSAIAQSHSNSRELNDAERAKLNELIVANKALLPPVDDELNSLLTVDDCKFKIPSQDNITLNVDVLKLAKGNIYQEHERFIKTFDPKWRVDENIILILCAVVLFTPERQRVIHQDVIKLEQNSYYYLLRRYLESIYPGCEAKSTFLKLIQKIAELHKLNEELINVYLDVNPSEVEPLLIEIFDLKHKQ
>AglaTailless	MIRLEMPFPLTVQHERGSRKTKTISQEFGKDIGTIEREIDLCENAAQLLFMNMQWVKNIAAFTSLPFTDQLLLVEECWKELFILGATQFLPFEELSAWLETCRVLQLKEYHKLKDFHELLTDVNQFNLDQYEFTYLRLIVLFSPFVRNKRKSDSDRIKMLTNAVYINFVRNYLQLKLNKFVEEVKPNQPLRFKELMQLVLSLNCILDDTIEDLFFKKTIGNVPMAKIISDMYKTYSTNNL
>Agla39	MAADMRSPNVSVTPINMEPYPPQVLSNGDHHPPSEPPQRTRSAPHPAALMTNGSTDILDSSDAEVARIDFQAVNMRSKKKRDDIPRPMSWEGELSDGERDGMCVDEGVSSQVPENLSLSQSKQSCTSDSKESPILRLKQPPMGNYSLHSTPSNSPLLSQRHPVTGVPIISHKDLMHKALNVPPTPSPDSAIHSAYSVFSSPNQSPLTQRHITLTPNLSRNNSDASHSSCCSYSSVSVSVSPTQQFSPTHSPIQEDPTIQYATEHDALDEPEDKAGLLHSSLPAQPGISRQQLINSPCPICGDKISGFHYGIFSCESCKGFFKRTVQNRKNYVCLRGAQCPVTVATRKKCPASIREDRTRGGRSTYQCSYSLPPSLTNHAELRASSTDLRQGMGDTHPGL…

## Sheet: Table S34. Cuticle Genes
Table S34. Cuticle Protein encoding Genes and their orthologs.
					Orthologs
	A. glabripennis Identifier	Gene Family	Gene Symbol	Scaffold	D. melanogaster		T. castaneum	A. pisum			R. prolixus	C. lectularius		P. humanus
					Genbank	Flybase	Genbank	Genbank	ACYPI	RPRC		CLEC	Genbank	PHUM
1	AGLA002956	CPR_RR-1	CPR RR-1 1	37	NP_001188905	FBpp0291859	XP_008200848	NP_001165731	ACYPI002877	RPRC000052		CLEC006900	XP_002432822	PHUM601840
2	AGLA002957	CPR_RR-1	CPR RR-1 2	37	NP_001188905	FBpp0291859	XP_008200848	NP_001165731	ACYPI002877	RPRC000052		CLEC006900	XP_002432822	PHUM601840
3	AGLA002958	CPR_RR-1	CPR RR-1 3	37	NP_001188905	FBpp0291859	XP_008200848	NP_001155786	ACYPI009006	RPRC000052		CLEC006900-	XP_002432822	PHUM601840
4	AGLA002960	CPR_RR-1	CPR RR-1 4	37	NP_001097285	FBpp0112271	XP_970028	NP_001156310	ACYPI009812	RPRC004479		CLEC006892	XP_002432822	PHUM601840
5	AGLA003529	CPR_RR-1	CPR RR-1 5	152	NP_648031	FBpp0076704	XP_008191362	NP_001165731	ACYPI002877	RPRC000052		CLEC006900	XP_002432953	PHUM606390
6	AGLA003530	CPR_RR-1	CPR RR-1 6	152	NP_001188905	FBpp0291859	XP_968593	NP_001165731	ACYPI002877	RPRC000052		CLEC002703	XP_002432822	PHUM601840
7	AGLA003531	CPR_RR-1	CPR RR-1 7	152	NP_001188905	FBpp0291859	XP_968593	NP_001165731	ACYPI002877	RPRC000052		CLEC002703	XP_002432822	PHUM601840
8	AGLA003532	CPR_RR-1	CPR RR-1 8	152	NP_001188905	FBpp0291859	XP_968434	NP_001165731	ACYPI002877	RPRC000052		CLEC006900	XP_002432822	PHUM601840
9	AGLA003533	CPR_RR-1	CPR RR-1 9	152	NP_001097285	FBpp0112271	XP_968593	NP_001165731	ACYPI002877	RPRC000052		CLEC006898	XP_002432953	PHUM606390
10	AGLA003535	CPR_RR-1	CPR RR-1 10	152	NP_001188905	FBpp0291859	XP_968593	NP_001165731	ACYPI002877	RPRC000052		CLEC006900	XP_002428603	PHUM392770
11	AGLA004195	CPR_RR-1	CPR RR-1 11	47	NP_001097285	FBpp0112271	XP_969263	NP_001165731	ACYPI002877	RPRC010746		CLEC006892	XP_002432953	PHUM606390
12	AGLA004196	CPR_RR-1	CPR RR-1 12	47	NP_649300	FBpp0077994	XP_974938	NP_001155786	ACYPI009006	RPRC010746		CLEC006902	XP_002432953	PHUM606390
13	AGLA004197	CPR_RR-1	CPR RR-1 13	47	NP_649300	FBpp0077994	XP_974938	NP_001155786	ACYPI009006	RPRC010746		CLEC006909	XP_002432952	PHUM605980
14	AGLA004198	CPR_RR-1	CPR RR-1 14	47	NP_610774	FBpp0087031	XP_008194337	NP_001155431	ACYPI001610	RPRC010746		CLEC006906	XP_002432953	PHUM606390
15	AGLA004199	CPR_RR-1	CPR RR-1 15	47	NP_001097285	FBpp0112271	XP_008194337	NP_001165731	ACYPI002877	RPRC010746		CLEC006906	XP_002432953	PHUM606390
16	AGLA004200	CPR_RR-1	CPR RR-1 16	47	NP_649300	FBpp0077994	XP_008194337	NP_001155786	ACYPI009006	RPRC010746		CLEC006904	XP_002432953	PHUM606390
17	AGLA004201	CPR_RR-1	CPR RR-1 17	47	NP_648420	FBpp0075923	XP_008194337	NP_001155786	ACYPI009006	RPRC010746		CLEC006904	XP_002432953	PHUM606390
18	AGLA004202	CPR_RR-1	CPR RR-1 18	47	NP_001097285	FBpp0112271	XP_008194337	NP_001155431	ACYPI001610	RPRC010746		CLEC013102	XP_002432953	PHUM606390
19	No MAKER (between AGLA004202 and AGLA004203	CPR_RR-1	CPR RR-1 19	47	NP_001097285	Fbpp0112271	XP_008194337	NP_001155431	ACYPI001610	RPRC011143		CLEC006908	XP_002428603	PHUM392770
20	AGLA004203	CPR_RR-1	CPR RR-1 20	47	NP_648420	FBpp0075923	XP_968434	NP_001156310	ACYPI009812	RPRC000052		CLEC006900	XP_002432953	PHUM606390
21	AGLA004204	CPR_RR-1	CPR RR-1 21	47	NP_001097285	FBpp0112271	XP_008194337	NP_001155431	ACYPI001610	RPRC006463		CLEC006908	XP_002428603	PHUM392770
22	AGLA004205	CPR_RR-1	CPR RR-1 22	47	NP_001097285	FBpp0112271	XP_969263	NP_001155431	ACYPI001610	RPRC009908		CLEC006902	XP_002432949	PHUM605650
23	AGLA005871	CPR_RR-1	CPR RR-1 23	120	NP_729146	FBpp0076732	XP_970381	NP_001156310	ACYPI009812	RPRC011145		CLEC006900	XP_002432953	PHUM606390
24	AGLA005872	CPR_RR-1	CPR RR-1 24	120	NP_729146	FBpp0076732	XP_970381	NP_001156310	ACYPI009812	RPRC000052		CLEC006900	XP_002432822	PHUM601840
25	AGLA006239	CPR_RR-1	CPR RR-1 25	264	NP_651829	FBpp0085072	XP_970573	NP_001155786	ACYPI009006	RPRC001502		CLEC004802	XP_002427575	PHUM331440
26	AGLA006531	CPR_RR-1	CPR RR-1 26	91	NP_477279	FBpp0076700	XP_008193936	NP_001165731	ACYPI002877	RPRC000052		CLEC006909	XP_002432952	PHUM605980
27	AGLA006532	CPR_RR-1	CPR RR-1 27	91	NP_001261466	FBpp0305758	XP_008193936	NP_001165736	ACYPI005591	RPRC000052		CLEC006907	XP_002432953	PHUM606390
28	AGLA008206	CPR_RR-1	CPR RR-1 28	314	NP_477279	FBpp0076700	XP_008193936	NP_001155786	ACYPI009006	RPRC001981		CLEC013012	XP_002428603	PHUM392770
29	AGLA009143	CPR_RR-1	CPR RR-1 29	463	NP_648420	FBpp0075923	XP_008194337	NP_001156310	ACYPI009812	RPRC010746		CLEC006907	XP_002432953	PHUM606390
30	AGLA013838	CPR_RR-1	CPR RR-1 30	557	NP_001097285	FBpp0112271	XP_973942	NP_001156310	ACYPI009812	RPRC004479		CLEC002703	XP_002432953	PHUM606390
31	AGLA013839	CPR_RR-1	CPR RR-1 31	557	NP_001097285	FBpp0112271	XP_973942	NP_001155431	ACYPI001610	RPRC010746		CLEC002703	XP_002432953	PHUM606390
32	AGLA013840	CPR_RR-1	CPR RR-1 32	557	NP_001097285	FBpp0112271	XP_973942	NP_001155431	ACYPI001610	RPRC010746		CLEC002703	XP_002432953	PHUM606390
33	AGLA013841	CPR_RR-1	CPR RR-1 33	557	NP_610774	FBpp0087031	XP_973991	NP_001156310	ACYPI009812	RPRC011143		CLEC002703	XP_002428601	PHUM392750
34	AGLA013842	CPR_RR-1	CPR RR-1 34	557	NP_610774	FBpp0087031	XP_974019	NP_001155786	ACYPI009006	RPRC010746		CLEC002703	XP_002432953	PHUM606390
35	AGLA013844	CPR_RR-1	CPR RR-1 35	557	NP_001097285	FBpp0112271	XP_008194340	NP_001156310	ACYPI009812	RPRC011143		CLEC002703	XP_002432953	PHUM606390
36	AGLA015556	CPR_RR-1	CPR RR-1 36	854	NP_610659	FBpp0087215	XP_974125	NP_001156310	ACYPI009812	RPRC004479		CLEC006892	XP_002432953	PHUM606390
37	AGLA016071	CPR_RR-1	CPR RR-1 37	843	NP_729146	FBpp0076732	XP_970381	NP_001165736	ACYPI005591	RPRC001981		CLEC013012	XP_002432822	PHUM601840
38	AGLA017492	CPR_RR-1	CPR RR-1 38	876	NP_610769	FBpp0087025	XP_973852	NP_001156310	ACYPI009812	RPRC010746		CLEC002703	XP_002432953	PHUM606390
39	AGLA017494	CPR_RR-1	CPR RR-1 39	876	NP_610769	FBpp0087025	XP_973852	NP_001156310	ACYPI009812	RPRC010746		CLEC006907	XP_002432952	PHUM605980
40	AGLA017514	CPR_RR-1	CPR RR-1 40	1018	NP_001097285	FBpp0112271	XP_008194337	NP_001156310	ACYPI009812	RPRC000052		CLEC006902	XP_002428603	PHUM392770
41	AGLA017516	CPR_RR-1	CPR RR-1 41	1018	NP_001097285	FBpp0112271	XP_974938	NP_001156310	ACYPI009812	RPRC004479		CLEC006892	XP_002432953	PHUM606390
42	AGLA018247	CPR_RR-1	CPR RR-1 42	1053	NP_610774	FBpp0087031	XP_973788	NP_001155431	ACYPI001610	RPRC006463		CLEC006908	XP_002428601	PHUM392750
43	AGLA018248	CPR_RR-1	CPR RR-1 43	1053	NP_001286347	FBpp0311713	XP_973761	NP_001156143	ACYPI003649	RPRC001982		CLEC006909	XP_002428603	PHUM392770
44	AGLA018249	CPR_RR-1	CPR RR-1 44	1053	NP_610774	FBpp0087031	XP_973761	NP_001155431	ACYPI001610	RPRC001981		CLEC006909	XP_002428601	PHUM392750
45	AGLA018284	CPR_RR-1	CPR RR-1 45	891	NP_477274	FBpp0076765	XP_008193936	NP_001165732	ACYPI001775	RPRC000052		CLEC006907	XP_002432953	PHUM606390
46	AGLA018488	CPR_RR-1	CPR RR-1 46	1623	NP_001097627	FBpp0112089	XP_969947	NP_001155431	ACYPI001610	RPRC009011		CLEC009189	XP_002428603	PHUM392770
47	AGLA018489	CPR_RR-1	CPR RR-1 47	1623	NP_001097627	Fbpp0112089	XP_969947		ACYPI48369	RPRC001297		CLEC009189	XP_002432816	PHUM601680
48	AGLA019195	CPR_RR-1	CPR RR-1 48	1194	NP_001097285	FBpp0112271	XP_008194337	NP_001155431	ACYPI001610	RPRC009907		CLEC002703	XP_002432953	PHUM606390
49	AGLA019198	CPR_RR-1	CPR RR-1 49	1194	NP_648420	FBpp0075923	XP_008194337	NP_001156310	ACYPI009812	RPRC000052		CLEC002703	XP_002428601	PHUM392750
50	AGLA020248	CPR_RR-1	CPR RR-1 50	1427	NP_729146	FBpp0076732	XP_970381	NP_001156310	ACYPI009812	RPRC004479		CLEC006892	XP_002432822	PHUM601840
51	AGLA020249	CPR_RR-1	CPR RR-1 51	1427	NP_610777	FBpp0087035	XP_008194204	NP_001165731	ACYPI002877	RPRC000052		CLEC006911	XP_002432953	PHUM606390
52	AGLA020446	CPR_RR-1	CPR RR-1 52	1590	NP_001097285	FBpp0112271	XP_008194205	NP_001155431	ACYPI001610	RPRC009908		CLEC002703	XP_002428603	PHUM392770
53	AGLA020447	CPR_RR-1	CPR RR-1 53	1590	NP_001097285	FBpp0112271	XP_008194205	NP_001155431	ACYPI001610	RPRC009908		CLEC002703	XP_002428603	PHUM392770
54	AGLA020448	CPR_RR-1	CPR RR-1 54	1590	NP_001097285	FBpp0112271	XP_008194205	NP_001155431	ACYPI001610	RPRC009908		CLEC002703	XP_002432953	PHUM606390
55	AGLA020474	CPR_RR-1	CPR RR-1 55	5029	NP_651529	FBpp0084506	NP_001161316		ACYPI002781	RPRC005928		CLEC011581		PHUM331480
56	AGLA020481	CPR_RR-1	CPR RR-1 56	1672	NP_001097285	FBpp0112271	XP_008194207	NP_001155431	ACYPI001610	RPRC000052		CLEC006898	XP_002428603	PHUM392770
57	AGLA020564	CPR_RR-1	CPR RR-1 57	2722	NP_610777	FBpp0087035	XP_973697	NP_001156310	ACYPI009812	RPRC011138		CLEC006911	XP_002432949	PHUM605650
58	AGLA021568	CPR_RR-1	CPR RR-1 58	4924	NP_001097285	FBpp0112271	XP_008194205	NP_001155431	ACYPI001610	RPRC009908		CLEC002703	XP_002428603	PHUM392770
59	AGLA021724	CPR_RR-1	CPR RR-1 59	5173	NP_001097285	FBpp0112271	XP_008194337	NP_001155431	ACYPI001610	RPRC010746		CLEC006898	XP_002428603	PHUM392770
1	AGLA000029	CPR_RR-2	CPR RR-2 1	1	NP_649121	FBpp0074702	XP_970770	NP_001155765	ACYPI008534	RPRC009528		CLEC003304	XP_002423428	PHUM058460
2	AGLA000030	CPR_RR-2	CPR RR-2 2	1	NP_649121	FBpp0074702	XP_970770	NP_001155765	ACYPI008534	RPRC009528		CLEC003304	XP_002423428	PHUM058460
3	AGLA001601	CPR_RR-2	CPR RR-2 3	12	NP_649678	FBpp0081193	XP_008201390	XP_001952418	ACYPI000961	RPRC002447		CLEC008666	XP_002430635	PHUM492260
4	AGLA001602	CPR_RR-2	CPR RR-2 4	12	NP_649677	FBpp0081187	XP_008201390	XP_001952418	ACYPI000961	RPRC002429		CLEC004095	XP_002430633	PHUM492240
5	AGLA001603	CPR_RR-2	CPR RR-2 5	12	NP_649677	FBpp0081187	XP_008201390	XP_001952418	ACYPI000961	RPRC013133		CLEC004095	XP_002430633	PHUM492240
6	AGLA001604	CPR_RR-2	CPR RR-2 6	12	NP_649677	FBpp0081187	XP_008201390	XP_001952418	ACYPI000961	RPRC013133		CLEC008666	XP_002430633	PHUM492240
7	AGLA001605	CPR_RR-2	CPR RR-2 7	12	NP_572266	FBpp0070781	XP_008201391	XP_001952418	ACYPI000961	RPRC013064		CLEC004096	XP_002430633	PHUM492240
8	AGLA001608	CPR_RR-2	CPR RR-2 8	12	NP_649677	FBpp0081187	XP_008201390	XP_001952418	ACYPI000961	RPRC013064		CLEC008666	XP_002430633	PHUM492240
9	AGLA001609	CPR_RR-2	CPR RR-2 9	12	NP_649677	FBpp0081187	XP_008201392	XP_001952418	ACYPI000961	RPRC002433		CLEC004095	XP_002430635	PHUM492260
10	AGLA001610	CPR_RR-2	CPR RR-2 10	12	NP_649677	FBpp0081187	XP_967557	XP_001952418	ACYPI000961	RPRC013064		CLEC008665	XP_002430633	PHUM492240
11	AGLA001612	CPR_RR-2	CPR RR-2 11	12	NP_649680	FBpp0081188	XP_008201391	XP_001952418	ACYPI000961	RPRC013133		CLEC004096	XP_002430633	PHUM492240
12	AGLA002744	CPR_RR-2	CPR RR-2 12	14	NP_649121	FBpp0074702	XP_008200145	NP_001155507	ACYPI003073	RPRC013838		CLEC003341	XP_002423428	PHUM058460
13	AGLA004706	CPR_RR-2	CPR RR-2 13	58	NP_001097548	FBpp0111680	XP_008193009	NP_001155703	ACYPI007329	RPRC001565		CLEC012184	XP_002423433	PHUM058910
14	AGLA004707	CPR_RR-2	CPR RR-2 14	58	NP_648209	FBpp0076328	XP_970216	NP_001155507	ACYPI003073	RPRC009528		CLEC003341	XP_002423431	PHUM058890
15	AGLA004708	CPR_RR-2	CPR RR-2 15	58	NP_001261293	FBpp0304919	XP_968445	NP_001155507	ACYPI003073	RPRC010684		CLEC003341	XP_002423428	PHUM058460
16	AGLA004710	CPR_RR-2	CPR RR-2 16	58	NP_648209	FBpp0076328	XP_968360	NP_001155507	ACYPI003073	RPRC002349		CLEC003199	XP_002423431	PHUM058890
17	AGLA004714	CPR_RR-2	CPR RR-2 17	58	NP_001261576	FBpp0305270	XP_008192993	XP_001952418	ACYPI000961	RPRC006009		CLEC012186	XP_002423430	PHUM058480
18	AGLA004718	CPR_RR-2	CPR RR-2 18	58	NP_001262051	FBpp0304993	XP_008192993	NP_001155507	ACYPI003073	RPRC013397		CLEC006828	XP_002423431	PHUM058890
19	AGLA004719	CPR_RR-2	CPR RR-2 19	58	NP_001261576	FBpp0305270	XP_008193006	NP_001165734	ACYPI56624	RPRC006619		CLEC011856	XP_002423428	PHUM058460
20	AGLA004721	CPR_RR-2	CPR RR-2 20	58	NP_001261576	FBpp0305270	XP_008193006	NP_001165734	ACYPI56624	RPRC006619		CLEC011856	XP_002423428	PHUM058460
21	AGLA004722	CPR_RR-2	CPR RR-2 21	58	NP_001261576	FBpp0305270	XP_008193006	NP_001165734	ACYPI56624	RPRC006619		CLEC011856	XP_002423428	PHUM058460
22	AGLA004723	CPR_RR-2	CPR RR-2 22	58	NP_001261576	FBpp0305270	XP_008192992	NP_001155507	ACYPI003073	RPRC006619		CLEC011409	XP_002423431	PHUM058890
23	AGLA004724	CPR_RR-2	CPR RR-2 23	58	NP_001261293	FBpp0304919	XP_001809825	NP_001155507	ACYPI003073	RPRC010684		CLEC011409	XP_002423431	PHUM058890
24	AGLA004725	CPR_RR-2	CPR RR-2 24	58	NP_001261293	FBpp0304919	XP_008193006	NP_001155507	ACYPI003073	RPRC000036		CLEC003341	XP_002423431	PHUM058890
25	AGLA004726	CPR_RR-2	CPR RR-2 25	58	NP_001261293	FBpp0304919	XP_008192992	NP_001165734	ACYPI56624	RPRC010684		CLEC011856	XP_002423428	PHUM058460
26	AGLA004727	CPR_RR-2	CPR RR-2 26	58	NP_001261576	FBpp0305270	XP_008193006	XP_001948806	ACYPI008156	RPRC010684		CLEC011409	XP_002423431	PHUM058890
27	AGLA004728	CPR_RR-2	CPR RR-2 27	58	NP_001261293	FBpp0304919	XP_008192992	NP_001165734	ACYPI56624	RPRC000036		CLEC005789	XP_002423433	PHUM058910
28	AGLA004729	CPR_RR-2	CPR RR-2 28	58	NP_001261293	FBpp0304919	XP_008192991	NP_001155507	ACYPI003073	RPRC009528		CLEC003199	XP_002423431	PHUM058890
29	AGLA004730	CPR_RR-2	CPR RR-2 29	58	NP_001261576	FBpp0305270	XP_008192990	NP_001155507	ACYPI003073	RPRC000036		CLEC003304	XP_002423431	PHUM058890
30	AGLA004731	CPR_RR-2	CPR RR-2 30	58	NP_001261576	FBpp0305270	XP_008192989	XP_001948806	ACYPI008156	RPRC000036		CLEC011857	XP_002423431	PHUM058890
31	AGLA004733	CPR_RR-2	CPR RR-2 31	58	NP_001261576	FBpp0305270	XP_008192989	XP_001948806	ACYPI008156	RPRC011306		CLEC003341	XP_002423431	PHUM058890
32	AGLA004734	CPR_RR-2	CPR RR-2 32	58	NP_001261292	FBpp0305097	XP_008192990	XP_001948806	ACYPI008156	RPRC011306		CLEC003341	XP_002423431	PHUM058890
33	AGLA004735	CPR_RR-2	CPR RR-2 33	58	NP_001261576	FBpp0305270	XP_008192990	XP_001948806	ACYPI008156	RPRC010684		CLEC011409	XP_002423428	PHUM058460
34	AGLA004736	CPR_RR-2	CPR RR-2 34	58	NP_649121	FBpp0074702	XP_008193006	NP_001165734	ACYPI56624	RPRC009528		CLEC003341	XP_002423430	PHUM058480
35	AGLA004737	CPR_RR-2	CPR RR-2 35	58	NP_649121	FBpp0074702	XP_008192988	NP_001155507	ACYPI003073	RPRC006617		CLEC012734	XP_002423428	PHUM058460
36	AGLA004738	CPR_RR-2	CPR RR-2 36	58	NP_649121	FBpp0074702	XP_008192988	NP_001155507	ACYPI003073	RPRC000036		CLEC011856	XP_002423430	PHUM058480
37	AGLA004740	CPR_RR-2	CPR RR-2 37	58	NP_001261292	FBpp0305097	XP_967078	NP_001155507	ACYPI003073	RPRC009528		CLEC011409	XP_002423428	PHUM058460
38	AGLA004951	CPR_RR-2	CPR RR-2 38	138	NP_611470	FBpp0085613	XP_008190705	NP_001165729	ACYPI006175	RPRC005300		CLEC006969	XP_002428129	PHUM364120
39	AGLA005200	CPR_RR-2	CPR RR-2 39	233	NP_649121	FBpp0074702	XP_008198719	NP_001156052	ACYPI000372	RPRC009528		CLEC003341	XP_002432942	PHUM605270
40	AGLA005201	CPR_RR-2	CPR RR-2 40	233	NP_649121	FBpp0074702	XP_970895	NP_001165734	ACYPI56624	RPRC009528		CLEC006869	XP_002423430	PHUM058480
41	AGLA005202	CPR_RR-2	CPR RR-2 41	233	NP_609295	FBpp0079429	XP_970895	NP_001155504	ACYPI003003	RPRC009528		CLEC003304	XP_002423433	PHUM058910
42	AGLA005203	CPR_RR-2	CPR RR-2 42	233	NP_647873	FBpp0073109	XP_970895	NP_001156255	ACYPI007927	RPRC006719		CLEC003304	XP_002430633	PHUM492240
43	AGLA005204	CPR_RR-2	CPR RR-2 43	233	NP_609295	FBpp0079429	XP_970895	NP_001155504	ACYPI003003	RPRC005594		CLEC005790	XP_002423433	PHUM058910
44	AGLA005205	CPR_RR-2	CPR RR-2 44	233	NP_649121	FBpp0074702	XP_970895	NP_001155504	ACYPI003003	RPRC005594		CLEC006869	XP_002432942	PHUM605270
45	AGLA005206	CPR_RR-2	CPR RR-2 45	233	NP_649121	FBpp0074702	XP_970895	NP_001165734	ACYPI56624	RPRC009528		CLEC006869	XP_002423430	PHUM058480
46	AGLA005207	CPR_RR-2	CPR RR-2 46	233	NP_609295	FBpp0079429	XP_970895	NP_001155504	ACYPI003003	RPRC006720		CLEC003304	XP_002423433	PHUM058910
47	AGLA005208	CPR_RR-2	CPR RR-2 47	233	NP_649121	FBpp0074702	XP_970770	XP_008186183	ACYPI009260	RPRC000036		CLEC012186	XP_002423428	PHUM058460
48	AGLA005209	CPR_RR-2	CPR RR-2 48	233	NP_649121	FBpp0074702	XP_970770	XP_008186183	ACYPI009260	RPRC000036		CLEC012186	XP_002423428	PHUM058460
49	AGLA005210	CPR_RR-2	CPR RR-2 49	233	NP_649121	FBpp0074702	XP_970770	NP_001165734	ACYPI56624	RPRC009528		CLEC006869	XP_002423428	PHUM058460
50	AGLA005211	CPR_RR-2	CPR RR-2 50	233	NP_649121	FBpp0074702	XP_970895	NP_001155504	ACYPI003003	RPRC000036		CLEC006869	XP_002432942	PHUM605270
51	AGLA005587	CPR_RR-2	CPR RR-2 51	131	NP_001262053	FBpp0304995	XP_970278	NP_001155507	ACYPI003073	RPRC010472		CLEC011415	XP_002432942	PHUM605270
52	AGLA006204	CPR_RR-2	CPR RR-2 52	260	NP_610901	FBpp0086756	XP_966720	NP_001165728	ACYPI002106	RPRC009815		CLEC005562	XP_002424700	PHUM147260
53	AGLA007976	CPR_RR-2	CPR RR-2 53	119	NP_609295	FBpp0079492	XP_008196060	XP_001952418	ACYPI062590	RPRC013838		CLEC004095	XP_002423433	PHUM058910
54		CPR_RR-2	CPR RR-2 54	119	NP_609295	FBpp0079429	XP_008196060	NP_001155765	ACYPI008534	RPRC009528		CLEC005786	XP_002423433	PHUM058910
55		CPR_RR-2	CPR RR-2 55	119	NP_609295	FBpp0079429	XP_008196060	NP_001155765	ACYPI008534	RPRC009528		CLEC005786	XP_002423433	PHUM058910
56	AGLA007979	CPR_RR-2	CPR RR-2 56	119	NP_609295	FBpp0079492	XP_975673	XP_001952418	ACYPI000961	RPRC005396		CLEC011465	XP_002430633	PHUM492240
57	AGLA007980	CPR_RR-2	CPR RR-2 57	119	NP_001261576	FBpp0305270	XP_975673	XP_001952418	ACYPI000961	RPRC013838		CLEC008666	XP_002423433	PHUM058910
58	AGLA010293	CPR_RR-2	CPR RR-2 58	269	NP_611157	FBpp0086175	XP_008190751	NP_001165728	ACYPI002106	RPRC005677		CLEC005567	XP_002428635	PHUM395450
59	AGLA012889	CPR_RR-2	CPR RR-2 59	568	NP_648209	FBpp0076328	XP_008190973	NP_001155507	ACYPI003073	RPRC010684		CLEC006869	XP_002423433	PHUM058910
60	AGLA012892	CPR_RR-2	CPR RR-2 60	568	NP_001261292	FBpp0305097	XP_967633	NP_001165734	ACYPI56624	RPRC010472		CLEC008279	XP_002432935	PHUM605200
61	AGLA013361	CPR_RR-2	CPR RR-2 61	439	NP_649121	FBpp0074702	XP_970770	NP_001155507	ACYPI003073	RPRC009528		CLEC003304	XP_002423428	PHUM058460
62	AGLA014393	CPR_RR-2	CPR RR-2 62	649	NP_611470	FBpp0085613	NP_001161320	NP_001165728	ACYPI002106	RPRC001131		CLEC005567	XP_002428635	PHUM395450
63	AGLA014571	CPR_RR-2	CPR RR-2 63	683	NP_648207	FBpp0076431	XP_008193011	XP_001947860	ACYPI008524	RPRC011306		CLEC012187	XP_002423434	PHUM058920
64	AGLA014572	CPR_RR-2	CPR RR-2 64	683	NP_001261576	FBpp0305270	XP_008193010	NP_001155507	ACYPI003073	RPRC000036		CLEC012186	XP_002423431	PHUM058890
65	AGLA014746	CPR_RR-2	CPR RR-2 65	538	NP_648882	FBpp0075140	NP_001161313	XP_001950838	ACYPI009491	RPRC000117		CLEC000748	XP_002429941	PHUM457090
66	AGLA016217	CPR_RR-2	CPR RR-2 66	1514	NP_729400	FBpp0076294	XP_008190855	XP_001952418	ACYPI000961	RPRC003313		CLEC007768	XP_002424768	PHUM150230
1	AGLA000008	CPAP1	CPAP1 1	1	NP_001247183	FBpp0297099	XP_008201055	XP_001950804	ACYPI007439	RPRC014875		CLEC002028	XP_002428323	PHUM376120
2	AGLA000010	CPAP1	CPAP1 2	1	NP_650734	FBpp0288638	NP_001161912	XP_001951383	ACYPI001105	RPRC001569		CLEC002027	XP_002432783	PHUM600940
3	AGLA000177	CPAP1	CPAP1 3	1	NP_001097699	FBpp0292311	XP_008198730	XP_001942936	ACYPI000845	RPRC001762		CLEC011520	XP_002427954	PHUM355660
4	AGLA006040	CPAP1	CPAP1 4	170	NP_001262938	FBpp0306640	NP_001161900	XP_001946070	ACYPI009675	RPRC001762		CLEC012413	XP_002432177	PHUM575010
5	AGLA009202	CPAP1	CPAP1 5	282	NP_001261560	FBpp0305000	XP_008195709	XP_001942515	ACYPI004632	RPRC008641		CLEC009844	XP_002426626	PHUM263920
6	AGLA010487	CPAP1	CPAP1 6	539	NP_650538	FBpp0082770	NP_001161905	XP_001942936	ACYPI000845	RPRC007943		CLEC002634	XP_002427954	PHUM355660
7	AGLA013248	CPAP1	CPAP1 7	473	NP_001097546	FBpp0289396	NP_001161917	XP_001950804	ACYPI007439	RPRC013004		CLEC009842	XP_002423061	PHUM034480
1	AGLA002997	CPAP3	CPAP3 1	37	NP_728324	FBpp0077028	NP_001073568	NP_001165856	ACYPI001579	RPRC000042		CLEC008662	XP_002429485	PHUM434580
2	AGLA009078	CPAP3	CPAP3 2	376	NP_728324	FBpp0077028	NP_001161908	NP_001156306	ACYPI009786	RPRC010253		CLEC008660	XP_002429482	PHUM434550
3	AGLA009079	CPAP3	CPAP3 3	376	NP_001245778	FBpp0297663	NP_001161909	NP_001165858	ACYPI006031	RPRC010254		CLEC008702	XP_002429481	PHUM434540
4	AGLA009080	CPAP3	CPAP3 4	376	NP_001245778	FBpp0297663	NP_001161910	NP_001156724	ACYPI007911	RPRC010255		CLEC008703	XP_002429481	PHUM434540
5	AGLA009081	CPAP3	CPAP3 5	376	NP_609339	FBpp0079524	NP_001073566	NP_001165857	ACYPI004093	RPRC010255		CLEC007794	XP_002429481	PHUM434540
6	AGLA011361	CPAP3	CPAP3 6	434	NP_608957	FBpp0078794	NP_001161915	XP_001947458	ACYPI000583	RPRC013845		CLEC007794	XP_002427031	PHUM291220
7	AGLA014142	CPAP3	CPAP3 7	553	NP_649611	FBpp0078268	NP_001073569	NP_001165859	ACYPI007860	RPRC013059		CLEC008663	XP_002425178	PHUM179210
1	AGLA015886	CPCFC	CPCFC 1	828	NP_610394	FBpp0288719	XP_976426	XP_001949693	ACYPI001262	RPRC000447		none	XP_002432144	PHUM571980
2	AGLA015887	CPCFC	CPCFC 2	828	NP_610394	FBpp0288719	XP_976428	XP_001949693	ACYPI001262	RPRC000447		none	XP_002432144	PHUM571980
3	AGLA015888	CPCFC	CPCFC 3	828	NP_610394	FBpp0288719	XP_976426	XP_001949693	ACYPI001262	RPRC000447		none	XP_002432144	PHUM571980
4	AGLA015890	CPCFC	CPCFC 4	828	NP_610394	FBpp0288719	XP_976426	XP_001949693	ACYPI001262	RPRC000447		none	XP_002432144	PHUM571980
1	AGLA001889	CPF	CPF 1	17	NP_727758	FBpp0073711	XP_974760		ACYPI062389	RPRC006462		CLEC002630	XP_002431107	PHUM512420
2	AGLA007258	CPF	CPF 2	126	NP_648127	FBpp0076572	XP_008196584	XP_001948216	ACYPI010088	RPRC006490		CLEC002628	XP_002431107	PHUM512420
3	AGLA021900	CPF	CPF-3	10254	NP_648127	FBpp0076572	XP_974760		ACYPI48484	RPRC006462		CLEC002630	XP_002431107	PHUM512420
1	AGLA007754	Tweedle	TWDL 1	430	NP_609157	FBpp0079185	XP_969409	XP_001949637	ACYPI006519	RPRC011355		CLEC011612	XP_002423161	PHUM040670
2	AGLA007755/AGLA007757	Tweedle	TWDL 2	430	NP_609157	FBpp0079185	XP_970320	XP_001949637	ACYPI006519	RPRC011356		CLEC011612		PHUM040670
3	AGLA007758	Tweedle	TWDL 3	430	NP_609157	FBpp0079185	XP_970320	XP_001949637	ACYPI006519	RPRC011358		CLEC004002	XP_002423161	PHUM040670
4	AGLA007759	Tweedle	TWDL 4	430	NP_609157	FBpp0079185	XP_970320	XP_001949637	ACYPI006519	RPRC011359		CLEC011612	XP_002423161	PHUM040670
5	AGLA007762	Tweedle	TWDL 5	430	NP_651999	FBpp0084471	XP_008190371	XP_001949637	ACYPI006519	RPRC011360		CLEC011612	XP_002423161	PHUM040670
6	AGLA008971	Tweedle	TWDL 6	171	NP_609157	FBpp0079185	XP_970320	XP_001949431	ACYPI001451	RPRC011361		CLEC011612	XP_002423161	PHUM040670
7	AGLA008973	Tweedle	TWDL 7	171	NP_651999	FBpp0084471	XP_008190371	XP_001949637	ACYPI006519	RPRC011362		CLEC011612	XP_002423161	PHUM040670
1	AGLA003362-RA	Unclassified	CPU 1	252	NP_611976	FBpp0113055	XP_008191643	XP_001945785	ACYPI009733	RPRC005129		CLEC000072		not available
2	AGLA003649-RA	Unclassified	CPU 2	174	NP_610898	FBpp0086754	XP_001807061	XP_003245856	ACYPI006955	RPRC013745		CLEC005684	XP_002424695	PHUM146720
3	AGLA005800-RA	Unclassified	CPU 3	124	NP_995671	FBpp0289450	XP_008192406	NP_001155418	ACYPI001253	RPRC002961		CLEC005683	XP_002424105	PHUM108750
4	AGLA006240-RA	Unclassified	CPU 4	264	NP_651829	FBpp0085072	XP_001811600	XP_001948884	ACYPI000890	RPRC001502		CLEC004802	XP_002427575	PHUM331440
5	AGLA006834-RA	Unclassified	CPU 5	188	NP_995671	FBpp0289450	XP_974872	XP_001948000	ACYPI002477	RPRC004405		CLEC003726	XP_002424103	PHUM108730
6	AGLA008147-RA	Unclassified	CPU 6	274	NP_995671	FBpp0289450	XP_008196238	XP_001951073	ACYPI007782	RPRC014886		CLEC003725	XP_002424103	PHUM108730
7	AGLA009383-RA	Unclassified	CPU 7	335	NP_609688	FBpp0080137	XP_966868	XP_001943216	ACYPI005320	RPRC004403		CLEC011907	XP_002432889	PHUM603710
8	AGLA010485-RA	Unclassified	CPU 8	435	NP_650527	FBpp0310843	XP_008201543	XP_001950388	ACYPI007858	RPRC001136		CLEC011589	XP_002427580	PHUM331790
9	AGLA013643-RA	Unclassified	CPU 9	565	NP_651892	FBpp0085218	XP_968898		ACYPI062400	RPRC004551		CLEC011867	XP_002424155	PHUM114830
10	AGLA013835-RA	Unclassified	CPU 10	618	NP_001137721	FBpp0289081	XP_966860	NP_001280429	ACYPI006276	RPRC001982		CLEC007115	XP_002426183	PHUM240590
11	AGLA015853-RA	Unclassified	CPU 11	1052	NP_608957	FBpp0078794	XP_008201624	XP_008180188	ACYPI006835	RPRC010255		CLEC008703	XP_002427031	PHUM291220
12	AGLA018414-RA	Unclassified	CPU 12	948	NP_647853	FBpp0073059	XP_008193939	XP_003242836	ACYPI010212	RPRC011606		CLEC009209	XP_002428595	PHUM392590
13	AGLA018898-RA	Unclassified	CPU 13	1517	NP_609689	FBpp0080135	XP_966868	NP_001155471	ACYPI002333	RPRC014472		CLEC003726	XP_002424103	PHUM108730
14	AGLA020011-RA	Unclassified	CPU 14	2751	NP_651892	FBpp0085218	XP_968898		ACYPI062400	RPRC004551		CLEC011867	XP_002424155	PHUM114830
15	AGLA020592-RA	Unclassified	CPU 15	1874	NP_651530	FBpp0084505	XP_008201542	XP_001948884	ACYPI000890	RPRC005844		CLEC013918	XP_002427578	PHUM331470
